# Supplementary material for: (Dimethyl­formamide-κO){4,4′,6,6′-tetra­bromo-2,2′-[o-phenyl­enebis(nitrilo­methyl­idyne)]diphenolato-κ4 O,N,N′,O′}copper(II) dimethyl­formamide solvate
Source: Acta Crystallogr Sect E Struct Rep Online. 2009 Jun 10;65(Pt 7):m758. doi: 10.1107/S160053680902162X (PMC2969304; doi:10.1107/S160053680902162X)
Supplement: Supplementary file 1 [file e-65-0m758-sup1.cif]

##############################################################################
###                                                                        ###
###        Electronic paper (Acta Crystallographica Section E)             ###
###                                                                        ###
##############################################################################
#                                                                            #
# This CIF contains the data in a paper accepted for publication in Acta     #
# Crystallographica Section E. It conforms to the requirements of Notes      #
# for Authors for Section E, and has been peer reviewed under the auspices   #
# of the IUCr Commission on Journals.                                        #
#                                                                            #
# Full details of the Crystallographic Information File format               #
# are given in the paper "The Crystallographic Information File (CIF):       #
# a New Standard Archive File for Crystallography" by S. R. Hall, F. H.      #
# Allen and I. D. Brown [Acta Cryst. (1991), A47, 655-685].                  #
#                                                                            #
# The current version of the core CIF dictionary is obtainable from          #
# ftp://ftp.iucr.org/pub/cif_core.dic. The current version number is 2.4.    #
#                                                                            #
# Software is freely available for graphical display of the structure(s) in  #
# this CIF.  For information consult the CIF home page http://www.iucr.org/  #
# cif/home.html                                                              #
#                                                                            #
# This file may be used for bona fide research purposes within the           #
# scientific community so long as proper attribution is given to the journal # 
# article from which it was obtained.                                        #
#                                                                            #
##############################################################################
                                             
data_global
_audit_creation_method     SHELXL-97
_journal_date_recd_electronic     2009-05-30
_journal_date_accepted     2009-06-07
_journal_name_full     'Acta Crystallographica, Section E'
_journal_year     2009
_journal_volume     65
_journal_issue      7
_journal_page_first     m758
_journal_page_last     m758
_journal_paper_category     QM
_journal_coeditor_code     CI2819
_publ_contact_author_name     'Yu Wu'
_publ_contact_author_address
; College of Chemistry and Pharmaceutical Engineering
  Sichuan University of Science and Engineering
  Zigong
  Sichuan 643000
  China
;
_publ_contact_author_email     solicitor.wu@126.com
_publ_contact_author_fax     '+86-813-5505606'
_publ_contact_author_phone     '+86 13541680876'
_publ_section_title
;\
(Dimethylformamide-\k<i>O</i>){4,4',6,6'-tetrabromo-2,2'-[<i>o</i>-\
phenylenebis(nitrilomethylidyne)]diphenolato-\k^4^<i>O</i>,<i>N</i>,\
<i>N</i>',<i>O</i>'}copper(II) dimethylformamide solvate
;
loop_
    _publ_author_name
    _publ_author_footnote
    _publ_author_address
    'Yu Wu' .
; College of Chemistry and Pharmaceutical Engineering
  Sichuan University of Science and Engineering
  Zigong
  Sichuan 643000
  People's Republic of China
;
    'Bin Xie' .
; College of Chemistry and Pharmaceutical Engineering
  Sichuan University of Science and Engineering
  Zigong
  Sichuan 643000
  People's Republic of China
;
    'Li-Ke Zou' .
; College of Chemistry and Pharmaceutical Engineering
  Sichuan University of Science and Engineering
  Zigong
  Sichuan 643000
  People's Republic of China
;
    'Wei-Ping Wu' .
; College of Chemistry and Pharmaceutical Engineering
  Sichuan University of Science and Engineering
  Zigong
  Sichuan 643000
  People's Republic of China
;
    'Lu Lu' .
; College of Chemistry and Pharmaceutical Engineering
  Sichuan University of Science and Engineering
  Zigong
  Sichuan 643000
  People's Republic of China
;
data_I
_audit_creation_method     SHELXL-97
_chemical_name_systematic
;
(Dimethylformamide-\k<i>O</i>){4,4',6,6'-tetrabromo-2,2'-[<i>o</i>-
phenylenebis(nitrilomethylidyne)]diphenolato-
\k^4^<i>O</i>,<i>N</i>,<i>N</i>',<i>O</i>'}copper(II) dimethylformamide
solvate
;
_chemical_name_common     ?
_chemical_formula_moiety     'C23 H17 Br4 Cu N3 O3, C3 H7 N O'
_chemical_formula_sum     'C26 H24 Br4 Cu N4 O4'
_chemical_formula_iupac     '[Cu (C20 H10 Br4 N2 O2) (C3 H7 N O)], C3 H7 N O'
_chemical_formula_weight     839.67
_chemical_melting_point     ?
_symmetry_cell_setting     Triclinic
_symmetry_space_group_name_H-M     'P -1'
_symmetry_space_group_name_Hall     '-P 1'
loop_
    _symmetry_equiv_pos_as_xyz
    'x, y, z'
    '-x, -y, -z'
_cell_length_a     7.3742(10)
_cell_length_b     11.9542(19)
_cell_length_c     17.212(2)
_cell_angle_alpha     94.207(9)
_cell_angle_beta     100.310(6)
_cell_angle_gamma     104.117(5)
_cell_volume     1436.8(3)
_cell_formula_units_Z     2
_cell_measurement_reflns_used     4531
_cell_measurement_theta_min     3.08
_cell_measurement_theta_max     27.49
_cell_measurement_temperature     93(2)
_exptl_crystal_description     Block
_exptl_crystal_colour     'dark green'
_exptl_crystal_size_max     0.25
_exptl_crystal_size_mid     0.25
_exptl_crystal_size_min     0.25
_exptl_crystal_density_diffrn     1.941
_exptl_crystal_density_meas     ?
_exptl_crystal_density_method     'not measured'
_exptl_crystal_F_000     818
_exptl_absorpt_coefficient_mu     6.362
_exptl_absorpt_correction_type     multi-scan
_exptl_absorpt_process_details     '(RAPID-AUTO; Rigaku, 2004)'
_exptl_absorpt_correction_T_min     0.2992
_exptl_absorpt_correction_T_max     0.2992
_exptl_special_details
;
;
_diffrn_ambient_temperature     93(2)
_diffrn_radiation_type     MoK\a
_diffrn_radiation_wavelength     0.71073
_diffrn_radiation_source     'Rotating Anode'
_diffrn_radiation_monochromator     graphite
_diffrn_measurement_device_type     'Rigaku SPIDER'
_diffrn_measurement_method     \w
_diffrn_detector_area_resol_mean     ?
_diffrn_reflns_number     11906
_diffrn_reflns_av_R_equivalents     0.0271
_diffrn_reflns_av_sigmaI/netI     0.0506
_diffrn_reflns_theta_min     3.08
_diffrn_reflns_theta_max     27.48
_diffrn_reflns_theta_full     27.48
_diffrn_measured_fraction_theta_max     0.960
_diffrn_measured_fraction_theta_full     0.960
_diffrn_reflns_limit_h_min     -8
_diffrn_reflns_limit_h_max     9
_diffrn_reflns_limit_k_min     -15
_diffrn_reflns_limit_k_max     15
_diffrn_reflns_limit_l_min     -22
_diffrn_reflns_limit_l_max     22
_diffrn_standards_number     0
_diffrn_standards_interval_count     0
_diffrn_standards_interval_time     ?
_diffrn_standards_decay_%     0
_refine_special_details
;
Refinement of <i>F</i>^2^ against ALL reflections. The weighted <i>R</i>-factor
<i>wR</i> and goodness of fit <i>S</i> are based on <i>F</i>^2^, conventional
<i>R</i>-factors <i>R</i> are based on <i>F</i>, with <i>F</i> set to zero for
negative <i>F</i>^2^. The threshold expression of <i>F</i>^2^ >
\s(<i>F</i>^2^) is used only for calculating <i>R</i>-factors(gt) <i>etc</i>.
and is not relevant to the choice of reflections for refinement.
<i>R</i>-factors based on <i>F</i>^2^ are statistically about twice as large
as those based on <i>F</i>, and <i>R</i>- factors based on ALL data will be
even larger.
;
_reflns_number_total     6330
_reflns_number_gt     5305
_reflns_threshold_expression     I>2\s(I)
_refine_ls_structure_factor_coef     Fsqd
_refine_ls_matrix_type     full
_refine_ls_R_factor_all     0.0452
_refine_ls_R_factor_gt     0.0350
_refine_ls_wR_factor_gt     0.0588
_refine_ls_wR_factor_ref     0.0629
_refine_ls_goodness_of_fit_ref     1.017
_refine_ls_restrained_S_all     1.016
_refine_ls_number_reflns     6330
_refine_ls_number_parameters     392
_refine_ls_number_restraints     8
_refine_ls_hydrogen_treatment     constr
_refine_ls_weighting_scheme     calc
_refine_ls_weighting_details
                 'calc w=1/[\s^2^(Fo^2^)+(0.0247P)^2^] where P=(Fo^2^+2Fc^2^)/3'
_atom_sites_solution_hydrogens     geom
_atom_sites_solution_primary     direct
_atom_sites_solution_secondary     difmap
_refine_ls_shift/su_max     0.002
_refine_ls_shift/su_mean     0.000
_refine_diff_density_max     0.750
_refine_diff_density_min     -0.518
_refine_ls_extinction_method     none
_refine_ls_extinction_coef     ?
loop_
    _atom_type_symbol
    _atom_type_description
    _atom_type_scat_dispersion_real
    _atom_type_scat_dispersion_imag
    _atom_type_scat_source
    'C' 'C' 0.0033 0.0016
                         'International Tables Vol C Tables 4.2.6.8 and 6.1.1.4'
    'H' 'H' 0.0000 0.0000
                         'International Tables Vol C Tables 4.2.6.8 and 6.1.1.4'
    'N' 'N' 0.0061 0.0033
                         'International Tables Vol C Tables 4.2.6.8 and 6.1.1.4'
    'O' 'O' 0.0106 0.0060
                         'International Tables Vol C Tables 4.2.6.8 and 6.1.1.4'
    'Cu' 'Cu' 0.3201 1.2651
                         'International Tables Vol C Tables 4.2.6.8 and 6.1.1.4'
    'Br' 'Br' -0.2901 2.4595
                         'International Tables Vol C Tables 4.2.6.8 and 6.1.1.4'
_computing_data_collection     'RAPID-AUTO (Rigaku, 2004)'
_computing_cell_refinement     'RAPID-AUTO (Rigaku, 2004)'
_computing_data_reduction     'RAPID-AUTO (Rigaku, 2004)'
_computing_structure_solution     'SHELXS97 (Sheldrick, 2008)'
_computing_structure_refinement     'SHELXL97 (Sheldrick, 2008)'
_computing_molecular_graphics     'ORTEP-3 for Windows (Farrugia, 1997)'
_computing_publication_material     'SHELXL97 (Sheldrick, 2008)'
loop_
    _atom_site_type_symbol
    _atom_site_label
    _atom_site_fract_x
    _atom_site_fract_y
    _atom_site_fract_z
    _atom_site_U_iso_or_equiv
    _atom_site_adp_type
    _atom_site_calc_flag
    _atom_site_refinement_flags
    _atom_site_occupancy
    _atom_site_disorder_assembly
    _atom_site_disorder_group
    Cu Cu1 0.39299(5) 0.60816(3) 0.67052(2) 0.01305(9) Uani d . 1 . .
    Br Br1 0.12215(5) 0.88993(3) 0.535887(19) 0.01998(8) Uani d . 1 . .
    Br Br2 -0.00681(5) 0.60574(3) 0.244696(18) 0.02312(9) Uani d . 1 . .
    Br Br3 0.74637(5) 0.75127(3) 1.105720(18) 0.02390(9) Uani d . 1 . .
    Br Br4 0.49378(5) 0.96915(3) 0.842406(19) 0.02212(9) Uani d . 1 . .
    O O1 0.2620(3) 0.69347(17) 0.60103(11) 0.0141(5) Uani d . 1 . .
    O O2 0.4409(3) 0.73265(18) 0.75456(11) 0.0152(5) Uani d . 1 . .
    N N1 0.3449(3) 0.4761(2) 0.58884(14) 0.0124(5) Uani d . 1 . .
    N N2 0.4835(4) 0.5038(2) 0.74155(14) 0.0142(6) Uani d . 1 . .
    C C1 0.2062(4) 0.6699(3) 0.52455(17) 0.0129(6) Uani d . 1 . .
    C C2 0.1319(4) 0.7497(3) 0.48000(17) 0.0137(6) Uani d . 1 . .
    C C3 0.0698(4) 0.7320(3) 0.39909(17) 0.0150(7) Uani d . 1 . .
    H H3 0.0224 0.7885 0.3718 0.018 Uiso calc R 1 . .
    C C4 0.0777(4) 0.6295(3) 0.35772(17) 0.0161(7) Uani d . 1 . .
    C C5 0.1450(4) 0.5472(3) 0.39550(17) 0.0157(7) Uani d . 1 . .
    H H5 0.1484 0.4777 0.3660 0.019 Uiso calc R 1 . .
    C C6 0.2099(4) 0.5664(3) 0.47917(17) 0.0125(6) Uani d . 1 . .
    C C7 0.2743(4) 0.4742(3) 0.51432(18) 0.0142(6) Uani d . 1 . .
    H H7 0.2642 0.4061 0.4799 0.017 Uiso calc R 1 . .
    C C8 0.3973(4) 0.3788(3) 0.61884(18) 0.0134(6) Uani d . 1 . .
    C C9 0.3827(4) 0.2740(3) 0.57325(19) 0.0172(7) Uani d . 1 . .
    H H9 0.3361 0.2643 0.5174 0.021 Uiso calc R 1 . .
    C C10 0.4360(4) 0.1849(3) 0.60964(19) 0.0191(7) Uani d . 1 . .
    H H10 0.4272 0.1139 0.5788 0.023 Uiso calc R 1 . .
    C C11 0.5026(5) 0.1987(3) 0.69131(19) 0.0217(7) Uani d . 1 . .
    H H11 0.5367 0.1361 0.7159 0.026 Uiso calc R 1 . .
    C C12 0.5201(4) 0.3013(3) 0.73727(19) 0.0184(7) Uani d . 1 . .
    H H12 0.5667 0.3097 0.7931 0.022 Uiso calc R 1 . .
    C C13 0.4690(4) 0.3924(3) 0.70124(18) 0.0139(6) Uani d . 1 . .
    C C14 0.5440(4) 0.5275(3) 0.81769(17) 0.0149(7) Uani d . 1 . .
    H H14 0.5803 0.4682 0.8457 0.018 Uiso calc R 1 . .
    C C15 0.5606(4) 0.6358(3) 0.86300(17) 0.0147(7) Uani d . 1 . .
    C C16 0.6296(4) 0.6425(3) 0.94604(17) 0.0168(7) Uani d . 1 . .
    H H16 0.6600 0.5771 0.9680 0.020 Uiso calc R 1 . .
    C C17 0.6526(4) 0.7431(3) 0.99485(17) 0.0172(7) Uani d . 1 . .
    C C18 0.6111(4) 0.8407(3) 0.96363(18) 0.0174(7) Uani d . 1 . .
    H H18 0.6280 0.9104 0.9976 0.021 Uiso calc R 1 . .
    C C19 0.5458(4) 0.8344(3) 0.88351(18) 0.0156(7) Uani d . 1 . .
    C C20 0.5124(4) 0.7327(3) 0.82895(17) 0.0142(7) Uani d . 1 . .
    O O3 0.7162(3) 0.69177(19) 0.64181(13) 0.0218(5) Uani d . 1 . .
    N N3 0.8292(4) 0.8852(2) 0.68559(16) 0.0251(7) Uani d . 1 . .
    C C21 0.8417(5) 0.7771(3) 0.6803(2) 0.0272(8) Uani d . 1 . .
    H H21 0.9556 0.7628 0.7081 0.033 Uiso calc R 1 . .
    C C22 0.6627(5) 0.9150(3) 0.6398(2) 0.0278(8) Uani d . 1 . .
    H H22A 0.5753 0.8447 0.6082 0.033 Uiso calc R 1 . .
    H H22B 0.7052 0.9719 0.6043 0.033 Uiso calc R 1 . .
    H H22C 0.5967 0.9483 0.6765 0.033 Uiso calc R 1 . .
    C C23 0.9791(6) 0.9809(3) 0.7305(3) 0.0478(12) Uani d . 1 . .
    H H23A 1.0806 0.9512 0.7597 0.057 Uiso calc R 1 . .
    H H23B 0.9273 1.0233 0.7682 0.057 Uiso calc R 1 . .
    H H23C 1.0315 1.0333 0.6941 0.057 Uiso calc R 1 . .
    O O4 1.225(3) 0.6119(8) 1.0649(3) 0.0317(16) Uani d PD 0.741(4) A 1
    C C24 1.1892(7) 0.7023(4) 1.0473(2) 0.0281(12) Uani d PD 0.741(4) A 1
    H H24 1.2090 0.7632 1.0891 0.034 Uiso calc PR 0.741(4) A 1
    N N4 1.1242(16) 0.7216(4) 0.9731(2) 0.0216(12) Uani d PD 0.741(4) A 1
    C C25 1.0952(8) 0.8347(4) 0.9571(4) 0.0382(14) Uani d PD 0.741(4) A 1
    H H25A 1.1095 0.8828 1.0075 0.046 Uiso calc PR 0.741(4) A 1
    H H25B 0.9665 0.8243 0.9254 0.046 Uiso calc PR 0.741(4) A 1
    H H25C 1.1900 0.8729 0.9276 0.046 Uiso calc PR 0.741(4) A 1
    C C26 1.0890(7) 0.6327(4) 0.9057(3) 0.0340(13) Uani d PD 0.741(4) A 1
    H H26A 1.1286 0.5649 0.9240 0.041 Uiso calc PR 0.741(4) A 1
    H H26B 1.1622 0.6637 0.8663 0.041 Uiso calc PR 0.741(4) A 1
    H H26C 0.9525 0.6095 0.8815 0.041 Uiso calc PR 0.741(4) A 1
    O O4' 1.229(8) 0.603(3) 1.0485(10) 0.0317(16) Uani d PD 0.26 A 2
    C C24' 1.1591(17) 0.6115(9) 0.9800(7) 0.018(3) Uani d PD 0.259(4) A 2
    H H24' 1.1272 0.5434 0.9429 0.022 Uiso calc PR 0.259(4) A 2
    N N4' 1.123(5) 0.7071(13) 0.9520(7) 0.0216(12) Uani d PD 0.26 A 2
    C C25' 1.0462(17) 0.7099(12) 0.8680(6) 0.022(3) Uani d PD 0.259(4) A 2
    H H25D 1.1422 0.7618 0.8453 0.026 Uiso calc PR 0.259(4) A 2
    H H25E 0.9312 0.7383 0.8630 0.026 Uiso calc PR 0.259(4) A 2
    H H25F 1.0138 0.6314 0.8395 0.026 Uiso calc PR 0.259(4) A 2
    C C26' 1.1704(18) 0.8156(10) 1.0052(7) 0.019(3) Uani d PD 0.259(4) A 2
    H H26D 1.0541 0.8407 1.0070 0.023 Uiso calc PR 0.259(4) A 2
    H H26E 1.2613 0.8756 0.9854 0.023 Uiso calc PR 0.259(4) A 2
    H H26F 1.2280 0.8034 1.0587 0.023 Uiso calc PR 0.259(4) A 2
loop_
    _atom_site_aniso_label
    _atom_site_aniso_U_11
    _atom_site_aniso_U_22
    _atom_site_aniso_U_33
    _atom_site_aniso_U_12
    _atom_site_aniso_U_13
    _atom_site_aniso_U_23
    Cu1 0.0175(2) 0.01176(19) 0.01046(18) 0.00541(16) 0.00143(15) 0.00295(15)
    Br1 0.02559(19) 0.01350(16) 0.02113(17) 0.00819(14) 0.00104(14) 0.00254(13)
    Br2 0.02115(18) 0.0359(2) 0.01140(16) 0.00857(15) -0.00079(13) 0.00359(14)
    Br3 0.02659(19) 0.0333(2) 0.01011(16) 0.00644(15) 0.00017(14) 0.00550(14)
    Br4 0.0337(2) 0.01807(17) 0.01618(16) 0.01086(15) 0.00296(14) 0.00318(13)
    O1 0.0191(12) 0.0135(11) 0.0094(10) 0.0063(9) -0.0006(9) 0.0018(9)
    O2 0.0226(12) 0.0148(11) 0.0090(10) 0.0081(10) 0.0009(9) 0.0018(9)
    N1 0.0110(13) 0.0112(13) 0.0143(13) 0.0025(10) 0.0010(11) 0.0016(11)
    N2 0.0157(14) 0.0127(13) 0.0164(13) 0.0049(11) 0.0060(11) 0.0050(11)
    C1 0.0115(15) 0.0142(16) 0.0120(15) 0.0013(12) 0.0015(12) 0.0045(13)
    C2 0.0134(16) 0.0121(15) 0.0160(16) 0.0029(12) 0.0038(13) 0.0035(13)
    C3 0.0103(15) 0.0182(17) 0.0167(16) 0.0031(13) 0.0013(13) 0.0080(13)
    C4 0.0119(16) 0.0222(18) 0.0114(15) 0.0017(13) -0.0014(13) 0.0032(14)
    C5 0.0166(17) 0.0175(17) 0.0127(15) 0.0043(13) 0.0039(13) -0.0017(13)
    C6 0.0146(16) 0.0131(16) 0.0118(15) 0.0057(13) 0.0043(13) 0.0027(13)
    C7 0.0143(16) 0.0127(16) 0.0160(16) 0.0014(13) 0.0070(13) 0.0017(13)
    C8 0.0093(15) 0.0114(15) 0.0209(16) 0.0021(12) 0.0058(13) 0.0060(13)
    C9 0.0149(16) 0.0156(16) 0.0202(17) 0.0039(13) 0.0013(14) 0.0027(14)
    C10 0.0188(17) 0.0125(16) 0.0267(18) 0.0047(14) 0.0064(15) 0.0015(14)
    C11 0.0241(19) 0.0177(17) 0.0294(19) 0.0095(14) 0.0117(15) 0.0127(15)
    C12 0.0197(17) 0.0226(18) 0.0181(17) 0.0098(14) 0.0088(14) 0.0086(14)
    C13 0.0145(16) 0.0113(15) 0.0179(16) 0.0041(12) 0.0064(13) 0.0031(13)
    C14 0.0146(16) 0.0183(17) 0.0144(15) 0.0055(13) 0.0049(13) 0.0094(13)
    C15 0.0122(16) 0.0202(17) 0.0120(15) 0.0049(13) 0.0017(13) 0.0029(13)
    C16 0.0147(16) 0.0237(18) 0.0150(16) 0.0085(14) 0.0028(13) 0.0101(14)
    C17 0.0158(17) 0.0257(18) 0.0085(15) 0.0039(14) 0.0001(13) 0.0027(14)
    C18 0.0152(17) 0.0217(18) 0.0151(16) 0.0047(14) 0.0036(13) 0.0003(14)
    C19 0.0168(17) 0.0161(16) 0.0159(16) 0.0066(13) 0.0042(13) 0.0049(13)
    C20 0.0113(16) 0.0193(17) 0.0127(15) 0.0041(13) 0.0034(12) 0.0037(13)
    O3 0.0247(13) 0.0146(12) 0.0243(13) 0.0014(10) 0.0073(11) -0.0015(10)
    N3 0.0296(17) 0.0163(15) 0.0258(16) 0.0010(13) 0.0043(13) -0.0002(13)
    C21 0.030(2) 0.029(2) 0.0271(19) 0.0131(17) 0.0084(17) 0.0096(17)
    C22 0.036(2) 0.0224(19) 0.0259(19) 0.0092(17) 0.0055(17) 0.0013(16)
    C23 0.047(3) 0.023(2) 0.057(3) -0.0038(19) -0.012(2) -0.001(2)
    O4 0.0336(19) 0.031(2) 0.029(3) 0.0112(18) -0.003(4) 0.011(2)
    C24 0.021(3) 0.032(3) 0.027(3) 0.004(2) -0.002(2) 0.006(2)
    N4 0.0193(16) 0.021(2) 0.024(3) 0.005(2) 0.001(4) 0.007(2)
    C25 0.030(3) 0.035(3) 0.056(4) 0.012(3) 0.014(3) 0.023(3)
    C26 0.024(3) 0.049(4) 0.032(3) 0.010(3) 0.008(2) 0.012(3)
    O4' 0.0336(19) 0.031(2) 0.029(3) 0.0112(18) -0.003(4) 0.011(2)
    C24' 0.013(6) 0.013(6) 0.028(7) -0.004(5) 0.007(6) 0.011(6)
    N4' 0.0193(16) 0.021(2) 0.024(3) 0.005(2) 0.001(4) 0.007(2)
    C25' 0.014(7) 0.037(8) 0.014(6) 0.006(6) -0.003(5) 0.016(6)
    C26' 0.013(7) 0.021(8) 0.024(7) 0.005(6) 0.004(6) -0.002(6)
_geom_special_details
;
All e.s.d.'s (except the e.s.d. in the dihedral angle between two l.s. planes)
are estimated using the full covariance matrix. The cell e.s.d.'s are taken
into account individually in the estimation of e.s.d.'s in distances, angles
and torsion angles; correlations between e.s.d.'s in cell parameters are only
used when they are defined by crystal symmetry. An approximate (isotropic)
treatment of cell e.s.d.'s is used for estimating e.s.d.'s involving l.s.
planes.
;
loop_
    _geom_bond_atom_site_label_1
    _geom_bond_atom_site_label_2
    _geom_bond_site_symmetry_2
    _geom_bond_distance
    _geom_bond_publ_flag
    Cu1 O1 . 1.910(2) y
    Cu1 O2 . 1.9174(19) y
    Cu1 N1 . 1.954(2) y
    Cu1 N2 . 1.958(2) y
    Cu1 O3 . 2.501(2) y
    Br1 C2 . 1.894(3) ?
    Br2 C4 . 1.911(3) ?
    Br3 C17 . 1.897(3) ?
    Br4 C19 . 1.901(3) ?
    O1 C1 . 1.295(3) ?
    O2 C20 . 1.294(3) ?
    N1 C7 . 1.291(4) ?
    N1 C8 . 1.416(4) ?
    N2 C14 . 1.293(4) ?
    N2 C13 . 1.426(4) ?
    C1 C2 . 1.418(4) ?
    C1 C6 . 1.423(4) ?
    C2 C3 . 1.369(4) ?
    C3 C4 . 1.390(4) ?
    C3 H3 . 0.95 ?
    C4 C5 . 1.361(4) ?
    C5 C6 . 1.416(4) ?
    C5 H5 . 0.95 ?
    C6 C7 . 1.434(4) ?
    C7 H7 . 0.95 ?
    C8 C9 . 1.399(4) ?
    C8 C13 . 1.405(4) ?
    C9 C10 . 1.377(4) ?
    C9 H9 . 0.95 ?
    C10 C11 . 1.387(4) ?
    C10 H10 . 0.95 ?
    C11 C12 . 1.375(4) ?
    C11 H11 . 0.95 ?
    C12 C13 . 1.389(4) ?
    C12 H12 . 0.95 ?
    C14 C15 . 1.428(4) ?
    C14 H14 . 0.95 ?
    C15 C16 . 1.418(4) ?
    C15 C20 . 1.427(4) ?
    C16 C17 . 1.372(4) ?
    C16 H16 . 0.95 ?
    C17 C18 . 1.397(4) ?
    C18 C19 . 1.367(4) ?
    C18 H18 . 0.95 ?
    C19 C20 . 1.423(4) ?
    O3 C21 . 1.247(4) ?
    N3 C21 . 1.316(4) ?
    N3 C23 . 1.441(4) ?
    N3 C22 . 1.471(4) ?
    C21 H21 . 0.95 ?
    C22 H22A . 0.98 ?
    C22 H22B . 0.98 ?
    C22 H22C . 0.98 ?
    C23 H23A . 0.98 ?
    C23 H23B . 0.98 ?
    C23 H23C . 0.98 ?
    O4 C24 . 1.218(3) ?
    C24 N4 . 1.340(3) ?
    C24 H24 . 0.95 ?
    N4 C26 . 1.456(3) ?
    N4 C25 . 1.457(3) ?
    C25 H25A . 0.98 ?
    C25 H25B . 0.98 ?
    C25 H25C . 0.98 ?
    C26 H26A . 0.98 ?
    C26 H26B . 0.98 ?
    C26 H26C . 0.98 ?
    O4' C24' . 1.220(3) ?
    C24' N4' . 1.340(3) ?
    C24' H24' . 0.95 ?
    N4' C25' . 1.460(3) ?
    N4' C26' . 1.460(3) ?
    C25' H25D . 0.98 ?
    C25' H25E . 0.98 ?
    C25' H25F . 0.98 ?
    C26' H26D . 0.98 ?
    C26' H26E . 0.98 ?
    C26' H26F . 0.98 ?
loop_
    _geom_angle_atom_site_label_1
    _geom_angle_atom_site_label_2
    _geom_angle_atom_site_label_3
    _geom_angle_site_symmetry_1
    _geom_angle_site_symmetry_3
    _geom_angle
    _geom_angle_publ_flag
    O1 Cu1 O2 . . 89.11(8) ?
    O1 Cu1 N1 . . 93.40(9) ?
    O2 Cu1 N1 . . 177.19(10) ?
    O1 Cu1 N2 . . 170.18(10) ?
    O2 Cu1 N2 . . 93.64(9) ?
    N1 Cu1 N2 . . 83.67(10) ?
    O1 Cu1 O3 . . 96.00(9) ?
    O2 Cu1 O3 . . 89.70(8) ?
    N1 Cu1 O3 . . 91.29(9) ?
    N2 Cu1 O3 . . 93.44(9) ?
    C1 O1 Cu1 . . 126.73(19) ?
    C20 O2 Cu1 . . 126.9(2) ?
    C7 N1 C8 . . 121.5(3) ?
    C7 N1 Cu1 . . 125.3(2) ?
    C8 N1 Cu1 . . 113.22(19) ?
    C14 N2 C13 . . 121.4(3) ?
    C14 N2 Cu1 . . 125.7(2) ?
    C13 N2 Cu1 . . 112.92(19) ?
    O1 C1 C2 . . 119.9(3) ?
    O1 C1 C6 . . 125.0(3) ?
    C2 C1 C6 . . 115.1(3) ?
    C3 C2 C1 . . 123.8(3) ?
    C3 C2 Br1 . . 118.3(2) ?
    C1 C2 Br1 . . 117.8(2) ?
    C2 C3 C4 . . 118.6(3) ?
    C2 C3 H3 . . 120.7 ?
    C4 C3 H3 . . 120.7 ?
    C5 C4 C3 . . 121.8(3) ?
    C5 C4 Br2 . . 119.8(2) ?
    C3 C4 Br2 . . 118.5(2) ?
    C4 C5 C6 . . 119.3(3) ?
    C4 C5 H5 . . 120.3 ?
    C6 C5 H5 . . 120.3 ?
    C5 C6 C1 . . 121.4(3) ?
    C5 C6 C7 . . 115.7(3) ?
    C1 C6 C7 . . 123.0(3) ?
    N1 C7 C6 . . 125.4(3) ?
    N1 C7 H7 . . 117.3 ?
    C6 C7 H7 . . 117.3 ?
    C9 C8 C13 . . 119.4(3) ?
    C9 C8 N1 . . 125.2(3) ?
    C13 C8 N1 . . 115.3(3) ?
    C10 C9 C8 . . 119.8(3) ?
    C10 C9 H9 . . 120.1 ?
    C8 C9 H9 . . 120.1 ?
    C9 C10 C11 . . 120.1(3) ?
    C9 C10 H10 . . 119.9 ?
    C11 C10 H10 . . 119.9 ?
    C12 C11 C10 . . 121.2(3) ?
    C12 C11 H11 . . 119.4 ?
    C10 C11 H11 . . 119.4 ?
    C11 C12 C13 . . 119.3(3) ?
    C11 C12 H12 . . 120.3 ?
    C13 C12 H12 . . 120.3 ?
    C12 C13 C8 . . 120.1(3) ?
    C12 C13 N2 . . 125.0(3) ?
    C8 C13 N2 . . 114.8(3) ?
    N2 C14 C15 . . 125.1(3) ?
    N2 C14 H14 . . 117.4 ?
    C15 C14 H14 . . 117.4 ?
    C16 C15 C20 . . 120.8(3) ?
    C16 C15 C14 . . 115.6(3) ?
    C20 C15 C14 . . 123.6(3) ?
    C17 C16 C15 . . 120.3(3) ?
    C17 C16 H16 . . 119.9 ?
    C15 C16 H16 . . 119.9 ?
    C16 C17 C18 . . 120.7(3) ?
    C16 C17 Br3 . . 119.8(2) ?
    C18 C17 Br3 . . 119.4(2) ?
    C19 C18 C17 . . 119.0(3) ?
    C19 C18 H18 . . 120.5 ?
    C17 C18 H18 . . 120.5 ?
    C18 C19 C20 . . 124.0(3) ?
    C18 C19 Br4 . . 118.1(2) ?
    C20 C19 Br4 . . 117.9(2) ?
    O2 C20 C19 . . 119.9(3) ?
    O2 C20 C15 . . 124.9(3) ?
    C19 C20 C15 . . 115.2(3) ?
    C21 O3 Cu1 . . 126.8(2) ?
    C21 N3 C23 . . 123.2(3) ?
    C21 N3 C22 . . 120.3(3) ?
    C23 N3 C22 . . 116.3(3) ?
    O3 C21 N3 . . 125.4(3) ?
    O3 C21 H21 . . 117.3 ?
    N3 C21 H21 . . 117.3 ?
    N3 C22 H22A . . 109.5 ?
    N3 C22 H22B . . 109.5 ?
    H22A C22 H22B . . 109.5 ?
    N3 C22 H22C . . 109.5 ?
    H22A C22 H22C . . 109.5 ?
    H22B C22 H22C . . 109.5 ?
    N3 C23 H23A . . 109.5 ?
    N3 C23 H23B . . 109.5 ?
    H23A C23 H23B . . 109.5 ?
    N3 C23 H23C . . 109.5 ?
    H23A C23 H23C . . 109.5 ?
    H23B C23 H23C . . 109.5 ?
    O4 C24 N4 . . 124.5(4) ?
    O4 C24 H24 . . 117.8 ?
    N4 C24 H24 . . 117.8 ?
    C24 N4 C26 . . 121.2(4) ?
    C24 N4 C25 . . 120.7(4) ?
    C26 N4 C25 . . 118.0(4) ?
    O4' C24' N4' . . 126.4(14) ?
    O4' C24' H24' . . 116.8 ?
    N4' C24' H24' . . 116.8 ?
    C24' N4' C25' . . 122.5(11) ?
    C24' N4' C26' . . 119.9(11) ?
    C25' N4' C26' . . 117.5(10) ?
    N4' C25' H25D . . 109.5 ?
    N4' C25' H25E . . 109.5 ?
    H25D C25' H25E . . 109.5 ?
    N4' C25' H25F . . 109.5 ?
    H25D C25' H25F . . 109.5 ?
    H25E C25' H25F . . 109.5 ?
    N4' C26' H26D . . 109.5 ?
    N4' C26' H26E . . 109.5 ?
    H26D C26' H26E . . 109.5 ?
    N4' C26' H26F . . 109.5 ?
    H26D C26' H26F . . 109.5 ?
    H26E C26' H26F . . 109.5 ?
loop_
    _geom_torsion_atom_site_label_1
    _geom_torsion_atom_site_label_2
    _geom_torsion_atom_site_label_3
    _geom_torsion_atom_site_label_4
    _geom_torsion_site_symmetry_1
    _geom_torsion_site_symmetry_2
    _geom_torsion_site_symmetry_3
    _geom_torsion_site_symmetry_4
    _geom_torsion
    _geom_torsion_publ_flag
    O2 Cu1 O1 C1 . . . . 169.2(2) ?
    N1 Cu1 O1 C1 . . . . -12.0(2) ?
    O3 Cu1 O1 C1 . . . . 79.6(2) ?
    O1 Cu1 O2 C20 . . . . 171.6(2) ?
    N2 Cu1 O2 C20 . . . . 1.1(3) ?
    O3 Cu1 O2 C20 . . . . -92.4(2) ?
    O1 Cu1 N1 C7 . . . . 9.3(3) ?
    N2 Cu1 N1 C7 . . . . 179.9(3) ?
    O3 Cu1 N1 C7 . . . . -86.8(3) ?
    O1 Cu1 N1 C8 . . . . -171.3(2) ?
    N2 Cu1 N1 C8 . . . . -0.7(2) ?
    O3 Cu1 N1 C8 . . . . 92.6(2) ?
    O2 Cu1 N2 C14 . . . . 1.5(3) ?
    N1 Cu1 N2 C14 . . . . -177.6(3) ?
    O3 Cu1 N2 C14 . . . . 91.5(3) ?
    O2 Cu1 N2 C13 . . . . 178.8(2) ?
    N1 Cu1 N2 C13 . . . . -0.3(2) ?
    O3 Cu1 N2 C13 . . . . -91.2(2) ?
    Cu1 O1 C1 C2 . . . . -172.1(2) ?
    Cu1 O1 C1 C6 . . . . 8.9(4) ?
    O1 C1 C2 C3 . . . . 179.9(3) ?
    C6 C1 C2 C3 . . . . -1.0(5) ?
    O1 C1 C2 Br1 . . . . 1.0(4) ?
    C6 C1 C2 Br1 . . . . -179.9(2) ?
    C1 C2 C3 C4 . . . . 0.7(5) ?
    Br1 C2 C3 C4 . . . . 179.6(2) ?
    C2 C3 C4 C5 . . . . 0.0(5) ?
    C2 C3 C4 Br2 . . . . -179.4(2) ?
    C3 C4 C5 C6 . . . . -0.3(5) ?
    Br2 C4 C5 C6 . . . . 179.1(2) ?
    C4 C5 C6 C1 . . . . 0.0(5) ?
    C4 C5 C6 C7 . . . . 178.6(3) ?
    O1 C1 C6 C5 . . . . 179.7(3) ?
    C2 C1 C6 C5 . . . . 0.6(4) ?
    O1 C1 C6 C7 . . . . 1.1(5) ?
    C2 C1 C6 C7 . . . . -177.9(3) ?
    C8 N1 C7 C6 . . . . 177.3(3) ?
    Cu1 N1 C7 C6 . . . . -3.4(4) ?
    C5 C6 C7 N1 . . . . 177.4(3) ?
    C1 C6 C7 N1 . . . . -4.0(5) ?
    C7 N1 C8 C9 . . . . 1.1(5) ?
    Cu1 N1 C8 C9 . . . . -178.4(2) ?
    C7 N1 C8 C13 . . . . -178.9(3) ?
    Cu1 N1 C8 C13 . . . . 1.6(3) ?
    C13 C8 C9 C10 . . . . 0.9(5) ?
    N1 C8 C9 C10 . . . . -179.1(3) ?
    C8 C9 C10 C11 . . . . 0.5(5) ?
    C9 C10 C11 C12 . . . . -1.2(5) ?
    C10 C11 C12 C13 . . . . 0.4(5) ?
    C11 C12 C13 C8 . . . . 1.0(5) ?
    C11 C12 C13 N2 . . . . -178.7(3) ?
    C9 C8 C13 C12 . . . . -1.6(5) ?
    N1 C8 C13 C12 . . . . 178.3(3) ?
    C9 C8 C13 N2 . . . . 178.1(3) ?
    N1 C8 C13 N2 . . . . -1.9(4) ?
    C14 N2 C13 C12 . . . . -1.5(5) ?
    Cu1 N2 C13 C12 . . . . -179.0(3) ?
    C14 N2 C13 C8 . . . . 178.7(3) ?
    Cu1 N2 C13 C8 . . . . 1.3(3) ?
    C13 N2 C14 C15 . . . . -179.1(3) ?
    Cu1 N2 C14 C15 . . . . -2.0(4) ?
    N2 C14 C15 C16 . . . . 179.7(3) ?
    N2 C14 C15 C20 . . . . -0.4(5) ?
    C20 C15 C16 C17 . . . . -0.6(5) ?
    C14 C15 C16 C17 . . . . 179.3(3) ?
    C15 C16 C17 C18 . . . . -0.9(5) ?
    C15 C16 C17 Br3 . . . . -179.6(2) ?
    C16 C17 C18 C19 . . . . 0.4(5) ?
    Br3 C17 C18 C19 . . . . 179.2(2) ?
    C17 C18 C19 C20 . . . . 1.5(5) ?
    C17 C18 C19 Br4 . . . . -179.2(2) ?
    Cu1 O2 C20 C19 . . . . 177.6(2) ?
    Cu1 O2 C20 C15 . . . . -3.4(4) ?
    C18 C19 C20 O2 . . . . 176.3(3) ?
    Br4 C19 C20 O2 . . . . -3.0(4) ?
    C18 C19 C20 C15 . . . . -2.8(5) ?
    Br4 C19 C20 C15 . . . . 177.9(2) ?
    C16 C15 C20 O2 . . . . -176.8(3) ?
    C14 C15 C20 O2 . . . . 3.3(5) ?
    C16 C15 C20 C19 . . . . 2.3(4) ?
    C14 C15 C20 C19 . . . . -177.6(3) ?
    O1 Cu1 O3 C21 . . . . 94.1(3) ?
    O2 Cu1 O3 C21 . . . . 5.0(3) ?
    N1 Cu1 O3 C21 . . . . -172.4(3) ?
    N2 Cu1 O3 C21 . . . . -88.6(3) ?
    Cu1 O3 C21 N3 . . . . -66.7(4) ?
    C23 N3 C21 O3 . . . . -179.6(4) ?
    C22 N3 C21 O3 . . . . -4.2(5) ?
    O4 C24 N4 C26 . . . . 0.4(17) ?
    O4 C24 N4 C25 . . . . -176.8(12) ?
    O4' C24' N4' C25' . . . . 177(4) ?
    O4' C24' N4' C26' . . . . 1(6) ?
loop_
    _geom_hbond_atom_site_label_D
    _geom_hbond_atom_site_label_H
    _geom_hbond_atom_site_label_A
    _geom_hbond_site_symmetry_A
    _geom_hbond_distance_DH
    _geom_hbond_distance_HA
    _geom_hbond_distance_DA
    _geom_hbond_angle_DHA
    C5 H5 O3 2_666 0.95 2.47 3.319(4) 148
    C7 H7 O3 2_666 0.95 2.37 3.243(4) 153
    C14 H14 O4 2_767 0.95 2.33 3.226(14) 156
    C22 H22A O1 . 0.98 2.54 3.378(4) 143
