# Supplementary material for: (Dimethyl­formamide-κO){4,4′,6,6′-tetra­bromo-2,2′-[o-phenyl­enebis(nitrilo­methyl­idyne)]diphenolato-κ4 O,N,N′,O′}copper(II) dimethyl­formamide solvate
Source: Acta Crystallogr Sect E Struct Rep Online. 2009 Jun 10;65(Pt 7):m758. doi: 10.1107/S160053680902162X (PMC2969304; doi:10.1107/S160053680902162X)
Supplement: Supplementary file 2 [file e-65-0m758-Isup2.hkl]

# 
# h,k,l, Fc-squared, Fo-squared, sigma(Fo-squared) and status flag 
# 
data_I
_shelx_title ' y2601 in P-1' 
_shelx_refln_list_code          4 
_shelx_F_calc_maximum      440.97 
_exptl_crystal_F_000       818.00 
_reflns_d_resolution_high  0.7702 
 
loop_ 
 _symmetry_equiv_pos_as_xyz 
 'x, y, z' 
 '-x, -y, -z' 
 
_cell_length_a     7.3742 
_cell_length_b    11.9542 
_cell_length_c    17.2116 
_cell_angle_alpha  94.207 
_cell_angle_beta  100.310 
_cell_angle_gamma 104.117 
 
_shelx_F_squared_multiplier     1.000 
 
loop_ 
 _refln_index_h 
 _refln_index_k 
 _refln_index_l 
 _refln_F_squared_calc 
 _refln_F_squared_meas 
 _refln_F_squared_sigma 
 _refln_observed_status 
   2   0   0     9568.91     9651.15    125.59 o 
   3   0   0     2897.01     2900.50     56.09 o 
   4   0   0     2058.87     2105.32     66.12 o 
   5   0   0        7.76       14.52     10.50 o 
   6   0   0       68.82       76.75     26.36 o 
   7   0   0      243.49      255.43     55.25 o 
   8   0   0     5939.01     5179.37    253.18 o 
   9   0   0        8.67       47.24     45.03 o 
  -9   1   0      233.64      243.03     58.13 o 
  -8   1   0      108.28       60.16     43.73 o 
  -7   1   0       84.36       84.88     44.57 o 
  -6   1   0      688.90      786.03     98.87 o 
  -5   1   0     2946.41     3015.64     92.59 o 
  -4   1   0       13.68       36.01     15.65 o 
  -3   1   0    35905.57    36428.09    391.06 o 
  -2   1   0     7945.90     8466.38     65.41 o 
   1   1   0      329.13      299.85     11.10 o 
   2   1   0    14576.50    15226.70    131.31 o 
   3   1   0      476.30      475.39     37.94 o 
   4   1   0      551.77      560.34     59.44 o 
   5   1   0    16614.66    17159.46    336.07 o 
   6   1   0       33.88       37.16     21.84 o 
   7   1   0      777.12      839.02     59.63 o 
   8   1   0       32.24       57.02     51.49 o 
  -9   2   0      473.41      365.01    158.15 o 
  -8   2   0      124.40      115.89     47.98 o 
  -7   2   0      524.64      500.31     84.76 o 
  -6   2   0    12657.40    12805.08    222.70 o 
  -5   2   0        1.54       22.94     19.61 o 
  -4   2   0     1628.20     1510.87     40.56 o 
  -3   2   0      814.26      776.95     25.14 o 
  -2   2   0     2939.40     2896.39     50.93 o 
  -1   2   0      162.30      194.74     17.76 o 
   0   2   0     2096.15     2372.96     41.76 o 
   1   2   0     3877.48     3704.87     63.52 o 
   2   2   0    26034.38    25237.62    192.92 o 
   3   2   0       29.19       50.92     16.39 o 
   4   2   0     1168.83     1162.47     78.49 o 
   5   2   0      284.49      351.20     51.29 o 
   6   2   0      112.81      125.97     25.75 o 
   7   2   0       10.35       22.93     14.30 o 
   8   2   0        4.92       21.22     27.50 o 
  -9   3   0      753.66      561.36    223.66 o 
  -8   3   0      203.46      175.27     45.25 o 
  -7   3   0     2270.88     2208.27    139.97 o 
  -6   3   0      589.45      584.42    127.09 o 
  -5   3   0      495.83      585.35     90.45 o 
  -4   3   0     5762.32     5801.49     81.13 o 
  -3   3   0     1343.18     1506.49     34.44 o 
  -2   3   0     1325.40     1243.84     26.61 o 
  -1   3   0    20026.76    20955.88    129.71 o 
   0   3   0     7513.47     7269.86     52.02 o 
   1   3   0     4921.76     5141.47     94.77 o 
   2   3   0     3663.73     3418.07     72.48 o 
   3   3   0      186.19      174.86     26.17 o 
   4   3   0     1740.15     1608.11     76.05 o 
   5   3   0      212.84      230.49     61.54 o 
   6   3   0       12.11       46.83     36.91 o 
   7   3   0     4426.19     4933.75    192.47 o 
   8   3   0      182.80      243.59     95.59 o 
  -9   4   0     1413.38     1143.20    337.52 o 
  -8   4   0        3.23       11.15     22.84 o 
  -7   4   0     2941.90     2996.79     80.69 o 
  -6   4   0      934.47      854.64    132.96 o 
  -5   4   0    10743.41    11254.07    240.61 o 
  -3   4   0     6071.59     5953.73     68.75 o 
  -2   4   0     6496.90     6180.58     59.52 o 
   0   4   0      669.28      633.40     18.56 o 
   1   4   0     5531.41     5352.75     68.96 o 
   2   4   0      322.66      340.64     32.52 o 
   3   4   0     1016.03      920.30     63.25 o 
   4   4   0     6411.15     6524.43    153.05 o 
   5   4   0     1991.26     2020.05     58.93 o 
   6   4   0      474.56      418.30    116.34 o 
   7   4   0      430.44      491.05    148.00 o 
  -9   5   0        7.53       59.97     33.03 o 
  -8   5   0      281.21      236.46     60.47 o 
  -7   5   0     1499.86     1481.02     65.30 o 
  -6   5   0      622.32      635.94    100.38 o 
  -5   5   0     9549.35     9678.57    201.73 o 
  -4   5   0     9276.36     9449.32    131.01 o 
  -3   5   0       52.85       46.43     12.63 o 
  -2   5   0    12069.68    12178.34    137.99 o 
  -1   5   0      961.21      923.03     26.76 o 
   0   5   0     1668.55     1494.78     40.31 o 
   1   5   0     8113.16     7594.17     81.34 o 
   2   5   0     6624.29     6633.88     80.16 o 
   3   5   0     7782.97     7895.02    392.78 o 
   4   5   0      625.44      702.96    105.18 o 
   5   5   0     2738.88     2876.36     82.67 o 
   6   5   0       89.17      113.82     41.14 o 
   7   5   0      538.87      591.62    238.24 o 
  -9   6   0        5.34       36.54     21.96 o 
  -8   6   0     1506.08     1540.11     78.30 o 
  -7   6   0      924.90      910.54    118.08 o 
  -6   6   0      193.14      235.10     67.17 o 
  -5   6   0     1764.53     1687.58     71.62 o 
  -4   6   0      279.14      333.77     67.27 o 
  -3   6   0      322.24      273.12     38.91 o 
  -2   6   0    13517.51    13442.03    248.39 o 
  -1   6   0     2494.66     2634.40     86.64 o 
   0   6   0     8349.02     8075.93    100.56 o 
   1   6   0     4015.08     3967.19     85.77 o 
   2   6   0     1488.88     1513.69    104.45 o 
   3   6   0     1425.84     1460.30     59.37 o 
   4   6   0       51.71       42.55     17.60 o 
   5   6   0      363.76      328.28     57.55 o 
   6   6   0     1344.84     1394.91    263.89 o 
   7   6   0      386.44      344.53    181.77 o 
  -9   7   0      349.06      260.97     67.21 o 
  -8   7   0      197.16      192.08     53.30 o 
  -7   7   0      998.40     1126.70    136.62 o 
  -6   7   0      156.54      134.08     39.72 o 
  -5   7   0     3426.03     3487.50    118.28 o 
  -4   7   0        6.16       21.04     19.60 o 
  -3   7   0     6320.26     6411.05    100.26 o 
  -2   7   0       78.80       87.88     24.78 o 
  -1   7   0      516.22      521.38     30.38 o 
   0   7   0      634.83      649.48     38.35 o 
   1   7   0       17.93       32.32     25.85 o 
   2   7   0       13.49       28.72     16.59 o 
   3   7   0     6879.55     7250.47    382.36 o 
   4   7   0       59.53       77.75     26.24 o 
   5   7   0      922.37      794.77    141.63 o 
   6   7   0      188.92      123.82     58.31 o 
  -9   8   0      147.68       90.52     29.05 o 
  -8   8   0     2200.09     2338.44     96.19 o 
  -7   8   0      341.05      306.29     59.12 o 
  -6   8   0     1248.26     1195.19     68.95 o 
  -5   8   0        2.07       43.24     19.74 o 
  -4   8   0       19.90       79.26     31.57 o 
  -3   8   0       83.88       83.13     27.82 o 
  -2   8   0     4245.91     4248.57     79.62 o 
  -1   8   0       13.88       21.46     12.74 o 
   0   8   0    13701.37    13886.07    268.80 o 
   1   8   0     1014.58     1033.02     97.07 o 
   2   8   0      901.30      949.32    109.60 o 
   3   8   0       61.06       94.62     29.10 o 
   4   8   0      445.53      452.04     77.99 o 
   5   8   0      149.86      106.44     33.55 o 
   6   8   0       10.14       49.27     50.01 o 
  -8   9   0       30.36       37.77     24.90 o 
  -7   9   0      388.97      369.02     92.31 o 
  -6   9   0       82.01       69.37     21.19 o 
  -5   9   0     1756.36     1732.46     56.07 o 
  -4   9   0     1724.34     1633.44     51.94 o 
  -3   9   0     7807.70     7901.15    167.11 o 
  -2   9   0     7251.36     7229.07    216.28 o 
  -1   9   0     9751.69     9151.08    501.29 o 
   0   9   0     2754.90     2837.00    143.38 o 
   1   9   0       92.03      118.17     25.12 o 
   2   9   0     1541.65     1609.30     77.14 o 
   3   9   0      274.72      300.96     69.12 o 
   4   9   0      301.27      321.87     70.09 o 
   5   9   0     1772.27     1649.75    195.61 o 
  -8  10   0     1399.34     1326.61    102.54 o 
  -7  10   0      464.36      445.31    102.51 o 
  -6  10   0     1682.52     1712.02     96.86 o 
  -5  10   0      697.46      745.72     96.62 o 
  -4  10   0      689.90      772.69     76.82 o 
  -3  10   0       92.85      120.67     30.37 o 
  -2  10   0     1622.64     1655.57     80.64 o 
  -1  10   0      235.38      257.47     42.58 o 
   0  10   0     1946.85     1914.60     59.95 o 
   1  10   0     1327.31     1258.01     54.89 o 
   2  10   0      884.64      872.56    122.98 o 
   3  10   0      290.61      246.13     66.89 o 
   4  10   0      671.52      476.32    148.67 o 
   5  10   0      182.67      138.40     86.55 o 
  -8  11   0      318.33      200.18     66.57 o 
  -7  11   0     2606.58     2542.66     99.65 o 
  -6  11   0       31.12       43.81     22.79 o 
  -5  11   0       28.79       53.12     22.88 o 
  -4  11   0     1226.61     1234.27     83.69 o 
  -3  11   0      538.92      572.10     94.16 o 
  -2  11   0      100.07      165.58     31.85 o 
  -1  11   0     1467.58     1702.28    117.00 o 
   0  11   0       76.73      114.94     29.77 o 
   1  11   0     2659.40     2701.85     72.19 o 
   2  11   0       44.06       78.52     22.69 o 
   3  11   0      155.58      112.38     55.91 o 
   4  11   0      959.25      769.87    136.03 o 
  -7  12   0       91.46       92.28     34.51 o 
  -6  12   0      388.87      359.73     96.98 o 
  -5  12   0      262.02      234.32     58.37 o 
  -4  12   0        0.55       30.42     18.73 o 
  -3  12   0      387.61      459.65     94.85 o 
  -2  12   0     8001.99     8286.87    175.49 o 
  -1  12   0       12.24       45.23     27.07 o 
   0  12   0      606.20      610.91     44.82 o 
   1  12   0      284.65      242.30     66.42 o 
   2  12   0       96.06       77.85     30.26 o 
   3  12   0      310.31      245.57     88.57 o 
  -7  13   0      860.20      642.55    296.55 o 
  -6  13   0      316.51      362.80    150.03 o 
  -5  13   0     6393.29     6643.10    179.00 o 
  -4  13   0      294.00      259.28     77.00 o 
  -3  13   0      794.59      726.21     55.63 o 
  -2  13   0      458.60      478.99     83.43 o 
  -1  13   0       62.68       72.23     28.10 o 
   0  13   0       77.39       52.79     17.18 o 
   1  13   0       41.30       71.78     43.73 o 
   2  13   0      141.87      140.99     70.86 o 
  -6  14   0       55.68       47.61     49.64 o 
  -5  14   0       37.70       44.29     48.90 o 
  -4  14   0       55.96       36.72     28.23 o 
  -3  14   0      475.74      416.50    169.77 o 
  -2  14   0      238.27      270.71    117.55 o 
  -1  14   0       43.11       87.47     39.86 o 
   0  14   0     7156.89     7498.80    293.78 o 
   1  14   0       22.81       46.50     59.24 o 
  -4  15   0      103.58      144.86     63.85 o 
  -3  15   0     4840.17     4984.87    407.82 o 
  -2  15   0       20.47       26.94     47.98 o 
  -1  15   0      379.20      321.65    119.76 o 
   0 -15   1        0.33       39.12     30.26 o 
   1 -15   1       59.41       44.10     47.79 o 
   2 -15   1     1341.77     1201.14    279.20 o 
   3 -15   1        2.33      102.05     61.82 o 
   4 -15   1       15.25       -9.60     51.12 o 
  -1 -14   1      896.27      681.49    225.13 o 
   0 -14   1      629.52      581.29    161.28 o 
   1 -14   1       58.84       55.73     57.21 o 
   2 -14   1      123.38       75.11     45.76 o 
   3 -14   1      320.49      358.74     81.93 o 
   4 -14   1     1737.22     1705.11    134.53 o 
   5 -14   1       54.94       76.95     41.15 o 
   6 -14   1       26.05       -9.04     54.25 o 
  -2 -13   1      133.90      112.41     42.05 o 
  -1 -13   1      224.66      210.38     64.27 o 
   0 -13   1      179.63      159.92     51.49 o 
   1 -13   1      898.81      785.74    138.81 o 
   2 -13   1       56.48       59.90     45.86 o 
   3 -13   1      840.66      795.61    140.89 o 
   4 -13   1     1469.00     1387.49    114.69 o 
   5 -13   1      526.24      354.62    109.59 o 
   6 -13   1      173.14      218.86    101.68 o 
  -3 -12   1      120.61       94.30     78.61 o 
  -2 -12   1      543.32      432.93     88.76 o 
  -1 -12   1        4.19        5.70     14.40 o 
   0 -12   1     1935.02     2095.59    106.49 o 
   1 -12   1     2362.17     2474.16     71.05 o 
   2 -12   1     3775.30     3952.09     96.39 o 
   3 -12   1      239.94      158.31     47.52 o 
   4 -12   1     1838.36     1961.02     91.81 o 
   5 -12   1      391.04      356.58     81.69 o 
   6 -12   1       77.37       52.16     25.54 o 
   7 -12   1      174.25      133.56     40.32 o 
  -4 -11   1      100.61       67.49     23.88 o 
  -3 -11   1     1316.52     1149.82    202.01 o 
  -2 -11   1     1820.89     1869.16    101.53 o 
  -1 -11   1      209.66      227.14     57.70 o 
   0 -11   1      742.93      757.57    121.79 o 
   1 -11   1     3094.56     3116.06     96.75 o 
   2 -11   1       22.14       50.11     26.15 o 
   3 -11   1      309.52      352.56     66.18 o 
   4 -11   1       40.72       59.37     24.14 o 
   5 -11   1     1853.35     1854.09    128.99 o 
   6 -11   1     2375.59     2296.86     79.16 o 
   7 -11   1      774.56      698.21    171.17 o 
   8 -11   1      289.12      211.11     62.76 o 
  -5 -10   1      225.65       71.05     63.85 o 
  -4 -10   1      697.91      641.29    154.12 o 
  -3 -10   1     1630.87     1656.74    109.89 o 
  -2 -10   1      137.84      170.54     44.74 o 
  -1 -10   1        6.12       36.44     17.29 o 
   0 -10   1     1532.47     1496.97     77.53 o 
   1 -10   1     2947.21     3012.69    141.54 o 
   2 -10   1     1534.54     1491.36     96.60 o 
   3 -10   1     1169.16     1139.64     65.33 o 
   4 -10   1     1283.15     1282.63    105.19 o 
   5 -10   1      772.83      719.92    137.01 o 
   6 -10   1     2642.07     2727.68    101.70 o 
   7 -10   1     1262.56     1347.54     60.53 o 
   8 -10   1       61.34       48.25     20.71 o 
  -6  -9   1      897.69      629.08    264.26 o 
  -5  -9   1       16.07       34.88     31.06 o 
  -4  -9   1      283.92      309.45     57.66 o 
  -3  -9   1     1485.38     1511.31     75.06 o 
  -2  -9   1     1635.64     1676.60    138.00 o 
  -1  -9   1     4741.69     5018.47    112.68 o 
   0  -9   1      433.34      481.60     95.12 o 
   1  -9   1     5602.65     5810.76    131.72 o 
   2  -9   1    15026.55    15986.82    314.30 o 
   3  -9   1     1302.68     1359.47     71.42 o 
   4  -9   1     4361.73     4362.93     96.45 o 
   5  -9   1      805.21      891.22    150.61 o 
   6  -9   1       84.16      122.80     28.85 o 
   7  -9   1      920.17     1030.66    109.71 o 
   8  -9   1      699.79      565.68    156.51 o 
  -6  -8   1      774.82      568.92    206.50 o 
  -5  -8   1      506.48      462.14    109.14 o 
  -4  -8   1     1985.96     2015.77     63.91 o 
  -3  -8   1       82.11       78.98     23.92 o 
  -2  -8   1     1315.01     1317.10    150.18 o 
  -1  -8   1    12606.60    12685.30    318.97 o 
   0  -8   1      480.19      538.51     87.69 o 
   1  -8   1     6816.36     6817.49    113.66 o 
   2  -8   1    11096.72    10877.62    215.66 o 
   3  -8   1      723.86      779.31     59.33 o 
   4  -8   1     4667.80     4753.27    115.18 o 
   5  -8   1        0.21       15.76     21.26 o 
   6  -8   1       39.41       40.57     19.73 o 
   7  -8   1     2910.95     3065.83    105.01 o 
   8  -8   1      439.68      381.63     84.00 o 
  -7  -7   1      432.03      249.12    182.32 o 
  -6  -7   1       22.95       32.48     34.88 o 
  -5  -7   1      181.51      158.77     49.37 o 
  -4  -7   1     9692.04    10249.68    235.65 o 
  -3  -7   1      411.41      471.41     80.44 o 
  -2  -7   1     3190.75     3182.12    107.98 o 
  -1  -7   1     5800.18     5851.95     95.78 o 
   0  -7   1     3210.98     3074.51     71.13 o 
   1  -7   1     2316.00     2266.65     61.39 o 
   2  -7   1      989.71      992.58     38.72 o 
   3  -7   1      372.87      363.37     67.07 o 
   4  -7   1    11263.97    11518.30    260.29 o 
   5  -7   1      421.29      475.35     95.75 o 
   6  -7   1     5334.94     5336.16    136.28 o 
   7  -7   1     1256.11     1316.13    166.16 o 
   8  -7   1      620.16      414.90    124.96 o 
   9  -7   1       78.63      102.97     54.99 o 
  -7  -6   1     1356.53     1302.64    285.85 o 
  -6  -6   1      127.86      112.28     35.34 o 
  -5  -6   1       18.83       15.66     15.70 o 
  -4  -6   1     6537.88     6715.28    132.74 o 
  -3  -6   1      912.94      933.30    127.51 o 
  -2  -6   1     7565.69     7716.27    116.82 o 
  -1  -6   1      456.69      487.03     82.31 o 
   0  -6   1      356.14      349.10     30.85 o 
   1  -6   1    17887.47    17831.74    318.12 o 
   2  -6   1     1584.29     1538.40     41.60 o 
   3  -6   1     7039.16     6770.52    256.60 o 
   4  -6   1     6512.10     6443.50    121.64 o 
   5  -6   1     1836.77     1866.43    122.99 o 
   6  -6   1     1447.28     1427.19     52.48 o 
   7  -6   1       76.16       65.36     29.06 o 
   8  -6   1        0.18       22.61     16.76 o 
   9  -6   1     2445.16     2643.29    166.08 o 
  -7  -5   1        9.76       32.66     35.98 o 
  -6  -5   1      483.86      418.12     73.20 o 
  -5  -5   1     6025.04     6264.35    160.64 o 
  -4  -5   1      691.73      874.01    109.37 o 
  -3  -5   1     1407.42     1424.46     64.12 o 
  -2  -5   1     7617.80     7267.62     94.01 o 
  -1  -5   1     1287.47     1316.80     33.61 o 
   0  -5   1     6115.33     6073.03     74.79 o 
   1  -5   1     1663.35     1561.08     54.12 o 
   2  -5   1     1354.06     1414.73     37.89 o 
   3  -5   1     6928.36     6963.88    114.12 o 
   4  -5   1      442.21      444.92     98.52 o 
   5  -5   1     1118.90     1136.30    104.99 o 
   6  -5   1     5609.12     5594.07    119.65 o 
   7  -5   1      218.13      197.80     67.17 o 
   8  -5   1     1349.12     1376.46     87.25 o 
   9  -5   1      327.15      326.07     78.98 o 
  -8  -4   1     3030.42     3509.87    211.11 o 
  -7  -4   1       63.32       22.14     32.85 o 
  -6  -4   1     1427.25     1453.97     65.61 o 
  -5  -4   1     3196.64     3203.53     95.52 o 
  -4  -4   1     1387.35     1284.20     51.25 o 
  -3  -4   1      284.53      310.46     55.92 o 
  -2  -4   1        2.73       21.40      9.20 o 
  -1  -4   1      651.08      711.60     32.79 o 
   0  -4   1    31920.09    31319.68    278.85 o 
   1  -4   1      119.91      187.47     20.47 o 
   2  -4   1     3401.68     3255.68     54.18 o 
   3  -4   1    15368.31    15566.67    233.41 o 
   4  -4   1     4440.17     4207.56    117.23 o 
   5  -4   1      454.97      472.17     79.40 o 
   6  -4   1      219.05      236.33     45.01 o 
   7  -4   1       59.67       35.24     20.39 o 
   8  -4   1      893.74      766.63     87.06 o 
   9  -4   1      154.86       61.82     59.42 o 
  -8  -3   1       39.57       26.39     37.09 o 
  -7  -3   1      192.32      213.53     48.86 o 
  -6  -3   1      180.51      203.48     46.87 o 
  -5  -3   1       65.16       93.67     35.89 o 
  -4  -3   1        7.63        7.29     19.01 o 
  -3  -3   1    32224.86    33286.20    434.77 o 
  -2  -3   1     1355.07     1379.39     42.32 o 
  -1  -3   1     8092.96     7783.81    111.87 o 
   0  -3   1     9975.91     9570.32    106.25 o 
   1  -3   1     8747.58     8996.66    108.11 o 
   2  -3   1        9.99       29.13      7.47 o 
   3  -3   1      236.83      223.65     25.89 o 
   4  -3   1     6284.97     6383.52     66.86 o 
   5  -3   1    13077.21    13687.21    265.46 o 
   6  -3   1      272.90      325.49     67.37 o 
   7  -3   1     1742.41     1752.42     79.72 o 
   8  -3   1     1560.67     1537.75     86.50 o 
   9  -3   1      593.40      474.81    157.04 o 
  -8  -2   1      127.17       49.09     32.48 o 
  -7  -2   1        1.11       11.82     21.08 o 
  -6  -2   1    10826.98    11524.19    365.66 o 
  -5  -2   1      574.44      584.06     97.02 o 
  -4  -2   1     2687.76     2685.84     66.90 o 
  -3  -2   1     4679.09     4448.49     89.50 o 
  -2  -2   1     5341.12     5442.47     73.35 o 
  -1  -2   1     5386.38     5390.27     48.59 o 
   0  -2   1      385.84      411.85     11.31 o 
   1  -2   1     2989.48     3112.15     48.49 o 
   2  -2   1    44252.09    43626.92    766.60 o 
   3  -2   1      678.60      672.24     26.67 o 
   4  -2   1     7152.48     6964.24     73.77 o 
   5  -2   1     2707.73     2606.31    131.30 o 
   6  -2   1     2047.44     2096.03     60.84 o 
   7  -2   1       74.66       53.96     21.20 o 
   8  -2   1       12.16      -28.97     54.62 o 
   9  -2   1      574.53      456.54    148.55 o 
  -8  -1   1       21.60       26.57     39.49 o 
  -7  -1   1        1.67        6.70     31.62 o 
  -6  -1   1     1509.70     1342.14    173.09 o 
  -5  -1   1      392.62      430.96     77.63 o 
  -4  -1   1     1085.87     1055.07     40.05 o 
  -3  -1   1       11.70       21.11     10.97 o 
  -2  -1   1     1821.90     1861.83     34.65 o 
  -1  -1   1    39248.61    39205.05    371.84 o 
   1  -1   1     9545.77     9838.96     62.60 o 
   2  -1   1     3575.63     3423.39     55.95 o 
   3  -1   1     2514.34     2399.07     67.10 o 
   4  -1   1      688.83      652.27     48.66 o 
   5  -1   1      395.85      422.38     54.30 o 
   6  -1   1     1767.36     1680.20     74.92 o 
   7  -1   1     3112.74     3047.07    232.05 o 
   8  -1   1     1108.47      798.49    254.29 o 
   9  -1   1      323.99      323.49    125.12 o 
  -9   0   1      409.48      302.82    100.39 o 
  -8   0   1      203.40      145.53     38.46 o 
  -7   0   1       80.43       76.39     27.46 o 
  -6   0   1       54.84       51.92     22.03 o 
  -5   0   1      811.48      780.01     50.10 o 
  -4   0   1    11908.42    11686.51    141.39 o 
  -3   0   1     1099.15     1067.15     28.94 o 
  -2   0   1     5208.12     5302.65     87.76 o 
   1   0   1      192.96      174.41     16.00 o 
   2   0   1     1980.42     1882.93     33.72 o 
   3   0   1      192.77      237.86     27.33 o 
   4   0   1     7883.83     7655.64    156.28 o 
   5   0   1      454.30      438.20     60.61 o 
   6   0   1      302.58      297.93     48.37 o 
   7   0   1     3097.36     3195.82     76.40 o 
   8   0   1      227.29      149.84     49.82 o 
  -9   1   1       70.80       40.04     29.16 o 
  -8   1   1      962.51      903.26    155.76 o 
  -7   1   1     3135.12     3030.03    151.13 o 
  -6   1   1     1312.20     1387.24     59.14 o 
  -5   1   1     1039.01     1044.42     52.54 o 
  -4   1   1    13596.18    13525.51    118.58 o 
  -3   1   1     4774.53     4786.25     52.68 o 
  -2   1   1      655.30      633.52     20.43 o 
  -1   1   1     7276.20     7270.55     45.98 o 
   1   1   1    15145.55    15590.93    143.10 o 
   2   1   1     3233.15     3186.88     50.59 o 
   3   1   1      501.52      561.69     39.78 o 
   4   1   1     9007.90     8759.14    104.88 o 
   5   1   1      119.44      109.30     19.45 o 
   6   1   1      105.68       77.45     18.53 o 
   7   1   1      463.73      407.04     86.19 o 
   8   1   1        4.79       34.32     35.62 o 
  -9   2   1      322.14      344.90    156.86 o 
  -8   2   1      709.13      651.30     49.11 o 
  -7   2   1     3641.24     3625.32     93.13 o 
  -6   2   1     4839.72     4955.20    121.83 o 
  -5   2   1       46.56       46.57     18.08 o 
  -4   2   1     1510.13     1416.75     40.03 o 
  -3   2   1     2904.95     2718.04     62.67 o 
  -2   2   1     6960.91     6699.46     71.68 o 
  -1   2   1     6435.74     6500.54     74.24 o 
   0   2   1    17292.92    17826.53    199.29 o 
   1   2   1    27967.28    29007.72    179.07 o 
   2   2   1     2353.02     2346.02     38.25 o 
   3   2   1        2.30        9.57     10.74 o 
   4   2   1     3545.62     3403.43     81.85 o 
   5   2   1       55.19       36.89     13.91 o 
   6   2   1       42.50       20.85     18.14 o 
   7   2   1       71.09      121.06     63.11 o 
   8   2   1      789.56      593.84    257.98 o 
  -9   3   1      540.72      479.42    214.06 o 
  -8   3   1        0.56       44.20     30.38 o 
  -7   3   1      487.10      475.60     88.18 o 
  -6   3   1     2317.09     2270.16     72.95 o 
  -5   3   1     3886.76     3899.34     97.63 o 
  -4   3   1     1515.95     1460.32    101.77 o 
  -3   3   1     4738.82     4800.64     97.28 o 
  -2   3   1    14353.14    14127.64    162.25 o 
  -1   3   1     5767.40     5659.75     76.34 o 
   0   3   1        4.01        8.20      4.64 o 
   1   3   1    12873.60    13056.78    122.27 o 
   2   3   1      220.76      260.38     29.82 o 
   3   3   1     3656.82     3580.86     76.38 o 
   4   3   1      477.34      484.13     70.79 o 
   5   3   1     1478.08     1437.83     50.71 o 
   6   3   1     4753.69     4994.06    157.59 o 
   7   3   1      780.22      788.34    159.99 o 
   8   3   1       36.98       45.76     45.40 o 
  -9   4   1       76.56       75.48     24.54 o 
  -8   4   1     1159.12     1266.85    115.15 o 
  -7   4   1      104.64      116.41     29.03 o 
  -6   4   1     1572.24     1551.33     72.78 o 
  -5   4   1     1318.58     1230.73     44.07 o 
  -4   4   1     2503.64     2489.99     83.23 o 
  -3   4   1      543.68      487.57     26.92 o 
  -2   4   1      216.86      218.22     30.00 o 
  -1   4   1      198.07      191.35     18.78 o 
   0   4   1      284.09      272.06     27.45 o 
   1   4   1       30.08       19.55      6.47 o 
   2   4   1     3072.46     2947.98     94.66 o 
   3   4   1     6619.72     6265.68     93.40 o 
   4   4   1     3016.18     2853.56    107.85 o 
   5   4   1      229.96      262.19     55.63 o 
   6   4   1     2024.98     2300.24    136.19 o 
   7   4   1       35.91       45.58     56.65 o 
   8   4   1        5.41       41.34     34.14 o 
  -9   5   1      251.41      165.68     63.80 o 
  -8   5   1       57.92       70.69     45.40 o 
  -7   5   1      119.80      114.61     38.38 o 
  -6   5   1     3226.79     3313.82     81.10 o 
  -5   5   1       51.03       85.03     33.31 o 
  -4   5   1      151.13      170.36     30.29 o 
  -3   5   1     6405.66     6372.76    146.36 o 
  -2   5   1     1403.61     1505.42     46.36 o 
  -1   5   1     4406.45     4636.46     47.69 o 
   0   5   1     4103.64     4148.97     46.54 o 
   1   5   1     3706.93     3530.45     63.72 o 
   2   5   1    19651.05    19800.22    269.79 o 
   3   5   1     3927.17     4040.70     94.79 o 
   4   5   1     1454.22     1407.97     54.69 o 
   5   5   1     1318.45     1262.43    109.65 o 
   6   5   1       86.74       52.78     51.85 o 
   7   5   1      303.85      273.48    148.55 o 
  -9   6   1      856.73      780.87    208.99 o 
  -8   6   1      843.35      733.12    151.14 o 
  -7   6   1      353.22      356.63     76.03 o 
  -6   6   1     3559.73     3759.78    105.07 o 
  -5   6   1     1536.02     1540.99     59.33 o 
  -4   6   1     1551.46     1515.68     89.80 o 
  -3   6   1       27.26       16.88     11.74 o 
  -2   6   1     1133.57     1132.63     51.25 o 
  -1   6   1    11030.47    11010.38    191.39 o 
   0   6   1      189.22      304.14     41.88 o 
   1   6   1     2987.12     2831.79     64.24 o 
   2   6   1    12481.78    13413.93    177.06 o 
   3   6   1       54.16       80.12     26.14 o 
   4   6   1      816.98      883.23     65.47 o 
   5   6   1      240.55      250.14     56.03 o 
   6   6   1      134.16      199.67     99.28 o 
   7   6   1     1120.26      771.36    255.95 o 
  -9   7   1      923.08      939.86    137.94 o 
  -8   7   1      995.58      896.82    148.10 o 
  -7   7   1      971.89      943.49     58.13 o 
  -6   7   1       94.25      110.48     27.70 o 
  -5   7   1      314.32      378.78     64.86 o 
  -4   7   1    18567.85    18878.01    348.30 o 
  -3   7   1     2140.42     2108.67     81.21 o 
  -2   7   1     1813.69     1831.51     66.68 o 
  -1   7   1    10405.54    10027.32     89.73 o 
   0   7   1     2503.71     2516.89     62.47 o 
   1   7   1      847.32      774.02     64.15 o 
   2   7   1       12.65       26.49     18.31 o 
   3   7   1      152.33      145.00     32.83 o 
   4   7   1     5111.79     5250.32    117.99 o 
   5   7   1       32.54       25.17     14.10 o 
   6   7   1      978.77      792.77    290.46 o 
  -9   8   1       47.16       44.58     27.53 o 
  -8   8   1      117.64      147.35     45.56 o 
  -7   8   1     2169.88     2282.89    106.02 o 
  -6   8   1      684.99      768.97    102.10 o 
  -5   8   1     1131.42     1074.14     86.47 o 
  -4   8   1     7822.02     8064.28    170.53 o 
  -3   8   1      969.27      942.98     39.93 o 
  -2   8   1     5763.05     5537.26    145.08 o 
  -1   8   1       22.99       19.07     12.29 o 
   0   8   1      426.44      368.39     47.22 o 
   1   8   1     9811.04     9881.65    217.37 o 
   2   8   1      662.61      739.12    108.31 o 
   3   8   1     2414.40     2505.17     90.51 o 
   4   8   1     1766.74     1799.95     73.64 o 
   5   8   1      463.88      330.50    110.72 o 
  -8   9   1        3.01       25.02     15.07 o 
  -7   9   1       81.38       67.19     29.01 o 
  -6   9   1     1585.43     1694.53     58.92 o 
  -5   9   1     3567.46     3565.85    111.58 o 
  -4   9   1     1073.83     1041.05     89.96 o 
  -3   9   1    12334.50    10348.40    300.06 o 
  -2   9   1    10954.26    11102.04    408.90 o 
  -1   9   1      952.95      945.87     43.21 o 
   0   9   1     3839.85     3767.38    259.92 o 
   1   9   1     2444.84     2363.40    155.93 o 
   2   9   1      929.13      872.55     59.97 o 
   3   9   1     2379.18     2478.23    101.22 o 
   4   9   1        6.21       44.92     17.94 o 
   5   9   1      303.90      288.24    104.08 o 
  -8  10   1     3878.57     3918.23    205.30 o 
  -7  10   1       91.19       71.46     33.25 o 
  -6  10   1     1073.96     1026.30    173.59 o 
  -5  10   1     1452.76     1449.69     52.57 o 
  -4  10   1       72.18       42.65     20.95 o 
  -3  10   1      659.41      725.26     79.96 o 
  -2  10   1      526.03      549.98     99.31 o 
  -1  10   1      816.84      776.99     91.81 o 
   0  10   1     9189.87     9036.83    191.73 o 
   1  10   1      206.26      211.11     35.95 o 
   2  10   1     1790.47     1973.14     57.89 o 
   3  10   1     2308.50     2409.95     96.21 o 
   4  10   1      396.11      339.14     98.97 o 
   5  10   1      409.74      283.82    168.67 o 
  -8  11   1      299.17      207.99     59.60 o 
  -7  11   1       10.58       46.03     23.94 o 
  -6  11   1       15.89       41.82     24.82 o 
  -5  11   1       97.87      103.43     34.58 o 
  -4  11   1      222.03      182.61     44.01 o 
  -3  11   1     8679.22     8662.41    159.16 o 
  -2  11   1      415.17      468.84     76.26 o 
  -1  11   1      618.47      791.76    122.85 o 
   0  11   1     1878.86     1980.05     93.10 o 
   1  11   1     1110.63     1133.12     64.08 o 
   2  11   1       47.78       20.07     30.26 o 
   3  11   1      153.94      110.53     34.26 o 
   4  11   1       10.08       18.27     26.02 o 
  -7  12   1       37.78       57.58     41.71 o 
  -6  12   1     5727.33     6094.11    166.45 o 
  -5  12   1      160.24      137.49     39.98 o 
  -4  12   1     1865.29     1812.57     84.43 o 
  -3  12   1     2080.94     2075.75     97.36 o 
  -2  12   1      800.21      681.84    105.97 o 
  -1  12   1       11.05       31.58     23.71 o 
   0  12   1        1.29       22.79     12.89 o 
   1  12   1      271.43      273.31     54.74 o 
   2  12   1     3541.08     3576.95     80.82 o 
   3  12   1        5.32       24.73     16.12 o 
  -7  13   1      510.52      382.54    140.43 o 
  -6  13   1     1958.99     2050.56    130.10 o 
  -5  13   1       87.96       83.04     40.41 o 
  -4  13   1      190.12      109.80     67.17 o 
  -3  13   1       75.29       74.74     45.03 o 
  -2  13   1        4.85       57.58     37.65 o 
  -1  13   1     5899.54     6116.44    240.08 o 
   0  13   1       14.53      -24.91     45.40 o 
   1  13   1     1357.15     1148.55    202.80 o 
   2  13   1     1172.33     1020.85    208.71 o 
  -6  14   1       30.63       97.80     44.10 o 
  -5  14   1      201.55      122.53     57.76 o 
  -4  14   1     4838.21     4759.55    205.20 o 
  -3  14   1       11.38       32.11     30.45 o 
  -2  14   1      773.97      803.10    243.59 o 
  -1  14   1     2086.18     1880.79    198.93 o 
   0  14   1       47.37       54.44     32.85 o 
   1  14   1        4.51       36.54     34.32 o 
  -4  15   1     1457.47     1314.63    328.66 o 
  -3  15   1      288.02      259.09     78.06 o 
  -2  15   1      491.61      395.83    155.56 o 
  -1  15   1      136.27      159.99     57.39 o 
   0 -15   2      155.92       44.84     58.68 o 
   1 -15   2      252.81      261.67    122.53 o 
   2 -15   2      418.96      280.49     91.90 o 
   3 -15   2       24.81       94.30     50.93 o 
   4 -15   2      510.04      336.78    182.14 o 
  -1 -14   2      370.74      360.21    113.12 o 
   0 -14   2        6.29       -2.58     47.24 o 
   1 -14   2      175.81      163.60     43.94 o 
   2 -14   2     1827.21     1828.36     65.49 o 
   3 -14   2     2279.09     1977.53    126.84 o 
   4 -14   2      264.26      205.54     50.55 o 
   5 -14   2       79.04       84.89     71.42 o 
  -3 -13   2       27.39       38.44     27.07 o 
  -2 -13   2      154.91      121.98     59.05 o 
  -1 -13   2     1279.96     1352.87    148.74 o 
   0 -13   2     2164.21     2267.96    125.12 o 
   1 -13   2     1792.98     1693.31    102.67 o 
   2 -13   2      627.02      727.62     59.38 o 
   3 -13   2     2072.39     1913.82    137.76 o 
   4 -13   2     2672.61     2857.66    118.72 o 
   5 -13   2     1258.38     1209.56     91.90 o 
   6 -13   2      462.62      336.14    112.99 o 
  -4 -12   2      287.49      175.72     70.64 o 
  -3 -12   2      426.98      274.62     87.84 o 
  -2 -12   2     1539.18     1629.61    162.21 o 
  -1 -12   2     2408.52     2329.05     91.02 o 
   0 -12   2     2853.05     2969.75    105.75 o 
   1 -12   2     2554.48     2424.83     94.43 o 
   2 -12   2       17.42       23.44     19.57 o 
   3 -12   2     1272.86     1289.43     71.11 o 
   4 -12   2     1401.35     1408.96     70.36 o 
   5 -12   2     1995.30     1902.00    117.46 o 
   6 -12   2      321.90      229.42     55.59 o 
   7 -12   2      447.56      335.72    123.79 o 
  -4 -11   2     1015.54      917.23    139.21 o 
  -3 -11   2        4.64       23.79     26.55 o 
  -2 -11   2     1717.99     1668.36     97.13 o 
  -1 -11   2        3.48       35.59     18.91 o 
   0 -11   2     1635.12     1586.12     56.54 o 
   1 -11   2     1405.17     1475.37     69.08 o 
   2 -11   2       32.30       24.30     36.45 o 
   3 -11   2      609.21      487.36    103.71 o 
   4 -11   2     3997.50     4092.51    104.06 o 
   5 -11   2      789.44      730.57    149.38 o 
   6 -11   2     3826.91     3780.05    134.43 o 
   7 -11   2      367.99      276.78     85.58 o 
  -5 -10   2      589.84      405.25    148.73 o 
  -4 -10   2      196.85      158.33     55.73 o 
  -3 -10   2      660.63      548.78    113.64 o 
  -2 -10   2       12.90       44.64     31.29 o 
  -1 -10   2     2387.95     2356.54    158.09 o 
   0 -10   2     1485.05     1445.21     70.13 o 
   1 -10   2    10496.69    10657.93    190.44 o 
   2 -10   2       17.59      -10.30     26.06 o 
   3 -10   2     5447.01     5647.23    127.40 o 
   4 -10   2       79.98       78.04     22.12 o 
   5 -10   2     2090.30     2157.93    139.93 o 
   6 -10   2       71.14       53.09     26.11 o 
   7 -10   2     1055.22      959.36     79.19 o 
   8 -10   2      159.49      131.39     86.92 o 
  -6  -9   2       56.56       17.72     41.15 o 
  -5  -9   2      143.03      127.06     42.76 o 
  -4  -9   2      159.31      185.11     31.34 o 
  -3  -9   2      159.45      165.81     46.30 o 
  -2  -9   2    15538.09    16012.45    655.56 o 
  -1  -9   2     2936.25     2854.04    161.84 o 
   0  -9   2    12549.77    13088.90    657.87 o 
   1  -9   2      531.73      682.51    127.72 o 
   2  -9   2     1499.98     1385.69     67.54 o 
   3  -9   2      466.15      476.34    101.66 o 
   4  -9   2      869.15      808.03    117.64 o 
   5  -9   2       57.55       54.78     20.37 o 
   6  -9   2     5431.64     5317.42    113.74 o 
   7  -9   2       19.54       44.70     21.70 o 
   8  -9   2     2426.70     2679.28     92.46 o 
  -6  -8   2      237.47      220.15    102.05 o 
  -5  -8   2     5873.26     6026.67    282.62 o 
  -4  -8   2       18.81       22.73     23.53 o 
  -3  -8   2     1878.04     1917.83     73.87 o 
  -2  -8   2      248.31      260.05     59.21 o 
  -1  -8   2      780.69      749.81     81.52 o 
   0  -8   2      652.78      690.15     68.92 o 
   1  -8   2      796.45      854.98     82.05 o 
   2  -8   2      496.31      528.52     46.96 o 
   3  -8   2    10099.14    10246.63    210.31 o 
   4  -8   2      191.84      234.97     43.86 o 
   5  -8   2     5870.75     6248.41    145.76 o 
   6  -8   2       38.00       41.82     22.62 o 
   7  -8   2     1410.38     1291.08    136.74 o 
   8  -8   2      288.22      234.15     50.48 o 
  -7  -7   2       89.11       27.13     28.60 o 
  -6  -7   2      449.18      347.31     72.28 o 
  -5  -7   2        3.33       25.32     20.65 o 
  -4  -7   2       21.68       31.09     15.87 o 
  -3  -7   2     3789.31     3819.97    143.38 o 
  -2  -7   2     2196.97     2016.86     87.71 o 
  -1  -7   2     2603.09     2591.34     90.05 o 
   0  -7   2    18898.71    17321.27    256.32 o 
   1  -7   2      995.92      923.33     51.34 o 
   2  -7   2     4285.55     4276.99    299.87 o 
   3  -7   2      455.06      443.53     92.06 o 
   4  -7   2       78.57       85.42     23.13 o 
   5  -7   2      744.50      740.34    105.78 o 
   6  -7   2     1673.35     1631.58     93.34 o 
   7  -7   2        8.35       16.20     17.07 o 
   8  -7   2     1831.62     1600.54    130.62 o 
   9  -7   2      119.60       61.27     33.03 o 
  -7  -6   2      499.41      397.67    166.08 o 
  -6  -6   2      582.65      576.72    105.02 o 
  -5  -6   2     2032.73     1877.09     79.20 o 
  -4  -6   2     2686.22     2602.61     69.97 o 
  -3  -6   2     5142.71     5348.85    130.76 o 
  -2  -6   2      657.55      620.34     73.45 o 
  -1  -6   2      140.14      195.85     35.07 o 
   0  -6   2     1176.00     1136.27     46.09 o 
   1  -6   2      187.78      299.38     50.18 o 
   2  -6   2     8998.37     9818.13    115.68 o 
   3  -6   2     6906.58     6912.42    122.53 o 
   4  -6   2     1677.08     1625.65     80.57 o 
   5  -6   2     4498.46     4525.70    114.24 o 
   6  -6   2      244.82      245.00     46.66 o 
   7  -6   2      548.71      468.66    106.19 o 
   8  -6   2        6.58       40.42     33.03 o 
   9  -6   2      147.40      121.98     71.97 o 
  -7  -5   2     1686.50     1809.00    117.73 o 
  -6  -5   2     2492.66     2551.25     95.35 o 
  -5  -5   2     1222.86     1136.55    155.42 o 
  -4  -5   2      437.23      545.51     95.15 o 
  -3  -5   2      819.78      860.42     62.11 o 
  -2  -5   2     2186.64     2110.11     87.10 o 
  -1  -5   2     9951.05    10029.19    208.70 o 
   0  -5   2    12247.68    12173.76    106.32 o 
   1  -5   2     7748.63     7545.14    112.72 o 
   2  -5   2     5944.81     5662.87     78.04 o 
   3  -5   2    10660.48    11521.84    128.88 o 
   4  -5   2      661.05      702.08     67.94 o 
   5  -5   2      963.79     1048.61     88.65 o 
   6  -5   2      184.06      242.39     52.98 o 
   7  -5   2     1974.11     2076.26     90.61 o 
   8  -5   2     3908.19     3749.73    122.30 o 
   9  -5   2       75.86      133.23     52.96 o 
  -8  -4   2       43.14       25.84     43.55 o 
  -7  -4   2      327.76      331.43     89.50 o 
  -6  -4   2      155.59      149.27     48.61 o 
  -5  -4   2      361.65      392.81     67.65 o 
  -4  -4   2     3617.36     3682.59     75.14 o 
  -3  -4   2     4485.98     4414.01    127.70 o 
  -2  -4   2     4037.50     4090.56     84.70 o 
  -1  -4   2     4452.59     4123.00     49.92 o 
   0  -4   2       76.41      107.96     13.17 o 
   1  -4   2     5166.02     5558.43     61.00 o 
   2  -4   2      344.20      354.18     40.82 o 
   3  -4   2     7825.25     8228.79    163.38 o 
   4  -4   2      180.35      187.85     37.95 o 
   5  -4   2    12807.21    13202.51    262.19 o 
   6  -4   2      417.96      371.50     74.90 o 
   7  -4   2      617.79      641.70     49.18 o 
   8  -4   2      856.81      730.21    163.50 o 
   9  -4   2       33.07      -36.17     47.79 o 
  -8  -3   2       60.07      150.58     64.77 o 
  -7  -3   2      646.58      482.62    122.86 o 
  -6  -3   2       71.00       52.42     23.36 o 
  -5  -3   2      741.76      674.06     80.92 o 
  -4  -3   2     4123.81     3872.55    107.39 o 
  -3  -3   2     1896.17     1944.16     57.40 o 
  -2  -3   2     3657.78     3651.33     55.40 o 
  -1  -3   2      163.43      164.39     19.11 o 
   0  -3   2     2964.79     2774.95     56.17 o 
   1  -3   2     7674.26     8072.83     64.27 o 
   2  -3   2    18429.59    18674.19    229.90 o 
   3  -3   2     1107.95      996.63     28.30 o 
   4  -3   2    11503.95    11768.39    112.85 o 
   5  -3   2      899.99      813.93     94.46 o 
   6  -3   2      483.22      467.53     93.65 o 
   7  -3   2      133.56      147.49     35.15 o 
   8  -3   2      480.39      399.34    126.78 o 
   9  -3   2      371.34      267.39    125.12 o 
  -8  -2   2        3.49        5.91     46.13 o 
  -7  -2   2     3096.50     3253.52    119.65 o 
  -6  -2   2     1235.24     1338.20     81.10 o 
  -5  -2   2       18.18       33.43     16.96 o 
  -4  -2   2     1325.01     1538.33     90.70 o 
  -3  -2   2      672.19      654.18     26.36 o 
  -2  -2   2       16.74       47.44     22.16 o 
  -1  -2   2      279.54      282.29     26.39 o 
   0  -2   2     5126.26     4873.62     40.41 o 
   1  -2   2    35678.85    36563.27    354.68 o 
   2  -2   2     2016.65     2037.47     36.01 o 
   3  -2   2      236.27      266.59     40.54 o 
   4  -2   2       79.75       85.96     15.61 o 
   5  -2   2     1411.63     1348.64     45.87 o 
   6  -2   2       54.80       29.85     40.23 o 
   7  -2   2     3772.98     4006.75    122.62 o 
   8  -2   2      282.66      262.59    127.33 o 
   9  -2   2      505.84      418.53    219.04 o 
  -9  -1   2      426.37      374.98    166.82 o 
  -8  -1   2        9.94       10.68     21.34 o 
  -7  -1   2      493.79      534.12    121.63 o 
  -6  -1   2       71.37       90.22     33.00 o 
  -5  -1   2      352.00      378.99     64.05 o 
  -4  -1   2      253.71      333.41     53.07 o 
  -3  -1   2       99.58      145.97     20.24 o 
  -2  -1   2   194458.56   174597.28   3857.64 o 
  -1  -1   2       44.07       62.61      9.18 o 
   1  -1   2      207.82      204.52     11.00 o 
   2  -1   2      159.80      120.30     16.20 o 
   3  -1   2      335.98      321.96     23.16 o 
   4  -1   2     5722.36     5332.62     81.40 o 
   5  -1   2      920.20      743.49     66.03 o 
   6  -1   2     6053.45     6162.51    124.27 o 
   7  -1   2      104.28      112.43     30.81 o 
   8  -1   2        6.87       49.82     54.62 o 
   9  -1   2      351.41      315.56    112.75 o 
  -9   0   2        3.74       61.27     35.80 o 
  -8   0   2        0.51       32.29     15.84 o 
  -7   0   2      317.95      352.17     54.52 o 
  -6   0   2     1139.20     1196.47    117.43 o 
  -5   0   2     6836.65     6995.87    153.90 o 
  -4   0   2    22973.89    24261.29    347.57 o 
  -3   0   2     2908.99     2979.89     38.40 o 
  -2   0   2    90254.94    90325.43   1582.44 o 
  -1   0   2     4261.90     4283.71     73.33 o 
   1   0   2     7875.29     7626.34    102.05 o 
   2   0   2     8010.97     8097.88     64.94 o 
   3   0   2    17604.72    17951.16    187.23 o 
   4   0   2     3189.18     3147.77     76.21 o 
   5   0   2      114.04       96.44     16.02 o 
   6   0   2     4132.77     4058.30    219.60 o 
   7   0   2        0.61       56.84     32.29 o 
   8   0   2       67.91      157.78     54.81 o 
  -9   1   2       53.26       64.77     43.37 o 
  -8   1   2     2692.13     2793.41    133.85 o 
  -7   1   2     2454.55     2448.48     72.65 o 
  -6   1   2      880.09      853.43     68.37 o 
  -5   1   2     2484.71     2328.71     81.31 o 
  -4   1   2      441.99      494.67     36.30 o 
  -3   1   2     1487.04     1491.66     37.87 o 
  -2   1   2    12282.58    12608.57    125.51 o 
  -1   1   2       68.91       90.52     10.19 o 
   0   1   2     9580.60     9553.30     49.99 o 
   1   1   2    19930.84    20497.23    125.38 o 
   2   1   2      491.61      475.70     17.64 o 
   3   1   2     4333.39     4107.73     80.58 o 
   4   1   2      269.29      278.08     39.24 o 
   5   1   2      623.98      564.86     67.72 o 
   6   1   2      701.26      691.30     71.25 o 
   7   1   2     3292.54     3302.82    169.03 o 
   8   1   2     1979.86     2102.05    131.94 o 
  -9   2   2      646.93      673.00    266.29 o 
  -8   2   2      473.16      456.02    118.37 o 
  -7   2   2      383.48      430.04     86.07 o 
  -6   2   2      341.69      389.79     77.00 o 
  -5   2   2     1136.72     1301.70     92.22 o 
  -4   2   2     1223.06     1126.47     61.60 o 
  -3   2   2    13692.09    13600.24    246.06 o 
  -2   2   2     1921.82     1695.04     34.28 o 
  -1   2   2     9919.54    10328.54    147.11 o 
   0   2   2     7442.68     7498.88     61.22 o 
   1   2   2     1815.72     1612.18     35.48 o 
   2   2   2      915.52      830.90     22.29 o 
   3   2   2     3719.80     3674.47     97.38 o 
   4   2   2     4160.30     3996.71    123.17 o 
   5   2   2     7591.31     7377.01    123.07 o 
   6   2   2      547.59      524.01     37.40 o 
   7   2   2       15.94      -35.62     50.38 o 
   8   2   2      504.37      425.54    181.95 o 
  -9   3   2      427.43      285.14     97.28 o 
  -8   3   2       26.09       34.59     29.24 o 
  -7   3   2     1040.14     1009.83     60.21 o 
  -6   3   2     2185.90     1904.73    109.22 o 
  -5   3   2      271.29      249.67     60.85 o 
  -4   3   2    13994.91    14073.79    153.71 o 
  -3   3   2      143.51      209.52     21.15 o 
  -2   3   2     4957.45     4643.36     98.84 o 
  -1   3   2      762.71      792.43     17.54 o 
   0   3   2    11795.83    11967.36     71.23 o 
   1   3   2     1030.42     1109.35     26.13 o 
   2   3   2     2205.68     2094.55     40.71 o 
   3   3   2      458.46      450.65     39.93 o 
   4   3   2     4098.18     3775.22    344.71 o 
   5   3   2     1950.62     1814.83     53.09 o 
   6   3   2     1265.33     1138.58    147.26 o 
   7   3   2       25.87       48.53     51.12 o 
   8   3   2     1516.70     1479.24    388.08 o 
  -9   4   2       13.67        5.54     23.35 o 
  -8   4   2      818.44      673.97    176.42 o 
  -7   4   2    11823.18    12198.79    367.50 o 
  -6   4   2       78.57       68.51     20.73 o 
  -5   4   2     3114.34     3060.20     88.65 o 
  -4   4   2     1658.88     1554.52     99.37 o 
  -3   4   2    11183.91    11019.51    141.74 o 
  -2   4   2     2082.26     2114.34     51.12 o 
  -1   4   2     3569.13     3444.86     54.38 o 
   0   4   2       54.46       63.63      8.48 o 
   1   4   2    25304.97    25187.69    705.66 o 
   2   4   2     3314.51     3326.21     69.51 o 
   3   4   2    11011.08    11245.67    152.68 o 
   4   4   2        5.61        4.91      6.85 o 
   5   4   2     3625.75     3704.16    146.98 o 
   6   4   2       68.10      113.30     60.71 o 
   7   4   2      310.59      285.11    131.39 o 
  -9   5   2      138.53       90.79     30.26 o 
  -8   5   2     1690.99     1635.57     94.39 o 
  -7   5   2      573.60      614.81    104.34 o 
  -6   5   2     3500.84     3728.14    142.18 o 
  -5   5   2      433.99      418.71     88.81 o 
  -4   5   2      176.36      182.00     35.33 o 
  -3   5   2      344.65      352.54     40.17 o 
  -2   5   2    31536.19    32236.48    444.85 o 
  -1   5   2       11.69       52.93      7.49 o 
   0   5   2    15523.55    15982.22    213.01 o 
   1   5   2     4616.55     4970.33    118.66 o 
   2   5   2     3271.22     3156.27     99.31 o 
   3   5   2        4.44        7.20     10.78 o 
   4   5   2      891.63      916.35     52.72 o 
   5   5   2       53.34       47.43     26.76 o 
   6   5   2     3340.83     3430.15    257.61 o 
   7   5   2        9.51       85.26     62.93 o 
  -9   6   2      108.68       68.02     27.20 o 
  -8   6   2      382.16      267.44     77.66 o 
  -7   6   2       67.70       73.62     29.29 o 
  -6   6   2     1217.39     1266.19     61.63 o 
  -5   6   2    14136.36    14642.92    338.99 o 
  -4   6   2      985.56      932.16     59.18 o 
  -3   6   2     8007.72     8056.21    232.72 o 
  -2   6   2      870.19      800.19     36.79 o 
  -1   6   2     7920.91     8262.10     98.20 o 
   0   6   2     1383.74     1454.09     44.59 o 
   1   6   2     2466.96     2288.11     65.13 o 
   2   6   2      898.94      943.29     71.51 o 
   3   6   2     9020.32     9199.77    186.10 o 
   4   6   2      138.80      164.11     41.71 o 
   5   6   2     4633.18     4481.87    147.71 o 
   6   6   2      107.05      156.12     59.61 o 
   7   6   2      810.34      634.80    255.77 o 
  -9   7   2      926.54      645.80    157.76 o 
  -8   7   2     2141.74     2337.76     72.74 o 
  -7   7   2       48.20       54.90     20.08 o 
  -6   7   2     1503.48     1442.27     83.79 o 
  -5   7   2      123.14       97.53     31.60 o 
  -4   7   2      247.15      277.91     65.38 o 
  -3   7   2     2052.55     1916.48     68.53 o 
  -2   7   2     2779.98     2744.56     66.21 o 
  -1   7   2     4796.93     4663.52    105.01 o 
   0   7   2    12004.30    12359.66    229.75 o 
   1   7   2     1751.79     1687.65     55.16 o 
   2   7   2     5303.79     5524.86    123.37 o 
   3   7   2       20.10       32.39     17.81 o 
   4   7   2     1101.79      980.54     64.82 o 
   5   7   2      195.34      231.04     79.90 o 
   6   7   2      602.82      467.80    174.20 o 
  -9   8   2        0.13       41.87     21.59 o 
  -8   8   2        9.25       24.42     23.64 o 
  -7   8   2        6.06       24.39     19.33 o 
  -6   8   2     2879.12     2869.54    127.15 o 
  -5   8   2     2999.08     2938.13    200.04 o 
  -4   8   2     9751.81     9537.67    395.18 o 
  -3   8   2    14728.28    14863.98    298.60 o 
  -2   8   2     8419.09     8272.21    140.01 o 
  -1   8   2     1359.86     1326.33     85.10 o 
   0   8   2     1174.73     1137.78     75.05 o 
   1   8   2       52.74       84.20     22.24 o 
   2   8   2     1280.16     1299.38    110.44 o 
   3   8   2     1747.61     1878.24    152.61 o 
   4   8   2      402.59      326.50     85.79 o 
   5   8   2     1314.32     1170.14    270.71 o 
   6   8   2      330.92      229.01    128.25 o 
  -8   9   2      195.73      190.74     63.11 o 
  -7   9   2     2240.34     2251.12    100.65 o 
  -6   9   2     1527.06     1669.31     96.60 o 
  -5   9   2     1415.18     1365.62     64.40 o 
  -4   9   2     1377.51     1308.53    119.39 o 
  -3   9   2       33.47       31.78     15.99 o 
  -2   9   2     1190.86     1103.95     91.68 o 
  -1   9   2     3419.60     3318.04     92.45 o 
   0   9   2     1172.27     1140.72     57.13 o 
   1   9   2     2468.01     2437.43     67.24 o 
   2   9   2     1551.97     1622.57     64.38 o 
   3   9   2      905.20      973.49    124.37 o 
   4   9   2      217.17      202.56     55.54 o 
   5   9   2      248.22      209.45     74.37 o 
  -8  10   2      530.09      281.68    119.65 o 
  -7  10   2        0.06       10.02     28.15 o 
  -6  10   2     1520.54     1300.41    128.92 o 
  -5  10   2       86.05       88.24     25.09 o 
  -4  10   2     3992.40     4038.53    119.41 o 
  -3  10   2     1804.83     1692.62     65.11 o 
  -2  10   2     2237.20     2223.39     59.30 o 
  -1  10   2     3507.02     3573.50     83.65 o 
   0  10   2      404.38      454.41     75.56 o 
   1  10   2      360.57      370.05     75.60 o 
   2  10   2      881.42      864.88    143.16 o 
   3  10   2      242.27      209.02     55.38 o 
   4  10   2     1046.94     1210.92     83.04 o 
   5  10   2     1430.88     1419.63    106.66 o 
  -8  11   2      166.90       90.05     61.63 o 
  -7  11   2     1399.49     1366.07    123.64 o 
  -6  11   2      114.29       82.43     26.67 o 
  -5  11   2     1895.84     1848.37     86.56 o 
  -3  11   2       74.08      110.28     28.86 o 
  -2  11   2      822.51      765.65    122.72 o 
  -1  11   2      158.76      129.38     38.86 o 
   0  11   2      725.57      727.58     44.34 o 
   1  11   2     1658.59     1710.74     68.28 o 
   2  11   2     1927.29     1847.04    145.05 o 
   3  11   2      383.52      273.71    101.21 o 
   4  11   2      712.78      411.15    236.02 o 
  -7  12   2     2930.82     3213.69    152.24 o 
  -6  12   2      221.31      166.08     54.62 o 
  -5  12   2      218.81      224.40     74.37 o 
  -4  12   2       22.96       43.40     21.20 o 
  -3  12   2        4.65       27.68     20.85 o 
  -2  12   2      485.44      430.71     96.70 o 
  -1  12   2      508.83      578.15    170.33 o 
   0  12   2      734.89      760.29    230.30 o 
   1  12   2     3426.48     3540.32    141.72 o 
   2  12   2       17.63       37.83     40.97 o 
   3  12   2       50.05       23.81     25.84 o 
  -7  13   2      240.29      144.86     44.47 o 
  -6  13   2        0.43       68.09     37.46 o 
  -5  13   2      436.90      434.58    153.16 o 
  -4  13   2        1.81       35.62     32.11 o 
  -3  13   2        3.32      -15.32     55.36 o 
  -2  13   2     5136.11     5501.20    194.69 o 
  -1  13   2      112.69       91.71     52.22 o 
   0  13   2       59.62      108.69     52.04 o 
   1  13   2      275.86      203.73     65.33 o 
  -6  14   2        1.51      135.63     65.33 o 
  -5  14   2     2292.47     2569.11    139.14 o 
  -4  14   2      951.30      760.29    250.78 o 
  -3  14   2      166.36      149.29     42.63 o 
  -2  14   2      580.37      450.64    181.03 o 
  -1  14   2      512.11      568.92    163.13 o 
   0  14   2        3.48       21.04     19.38 o 
   1  14   2       88.80       57.02     29.34 o 
  -4  15   2       86.78       52.96     29.16 o 
  -3  15   2       15.81       44.29     43.00 o 
  -2  15   2       62.13       58.87     46.69 o 
  -1  15   2       71.44       64.03     25.28 o 
   0 -15   3      757.42      588.85    286.58 o 
   1 -15   3     1725.47     1513.01    323.31 o 
   2 -15   3      833.66      686.10    260.38 o 
   3 -15   3     1332.29     1202.62    208.34 o 
   4 -15   3        3.48       47.43     41.34 o 
  -1 -14   3      309.04      221.75     71.24 o 
   0 -14   3      897.64      771.28    116.16 o 
   1 -14   3      839.19      761.97    134.69 o 
   2 -14   3        0.31       27.93     22.74 o 
   3 -14   3     1398.54     1138.74     87.37 o 
   4 -14   3      717.18      578.68    151.02 o 
   5 -14   3     2674.25     2592.83    106.95 o 
  -3 -13   3      174.33      108.24     52.50 o 
  -2 -13   3      686.46      607.43    181.63 o 
  -1 -13   3       65.16       62.54     21.88 o 
   0 -13   3     2971.91     2997.89     94.39 o 
   1 -13   3      341.00      301.68     74.55 o 
   2 -13   3     2188.24     2194.65    205.20 o 
   3 -13   3      776.37      720.40    169.00 o 
   4 -13   3      337.87      380.79     80.82 o 
   5 -13   3       12.36       41.06     30.83 o 
   6 -13   3      161.04      133.21     61.54 o 
  -4 -12   3      155.13       79.53     50.01 o 
  -3 -12   3      540.41      466.36    141.97 o 
  -2 -12   3       41.07       83.56     33.30 o 
  -1 -12   3     2726.49     2827.66    166.54 o 
   0 -12   3       24.15       34.11     26.55 o 
   1 -12   3      372.37      378.23     81.28 o 
   2 -12   3        1.33       37.62     22.57 o 
   3 -12   3     1565.91     1546.43     92.63 o 
   4 -12   3     1404.39     1363.98    169.41 o 
   5 -12   3     2276.27     2608.62    215.63 o 
   6 -12   3      343.14      246.24     74.53 o 
   7 -12   3     2637.74     2510.89    109.41 o 
  -4 -11   3      445.92      335.30    116.43 o 
  -3 -11   3       99.17       92.02     27.27 o 
  -2 -11   3      555.38      556.23    139.00 o 
  -1 -11   3      610.16      647.21    139.66 o 
   0 -11   3     2525.95     2618.43     75.48 o 
   1 -11   3      661.61      622.50     95.61 o 
   2 -11   3     3942.14     3498.39    214.62 o 
   3 -11   3      162.26      206.86     55.36 o 
   4 -11   3     3652.62     3836.43    113.31 o 
   5 -11   3      744.07      704.38    109.23 o 
   6 -11   3      514.95      442.07     94.18 o 
   7 -11   3       80.19       71.50     26.18 o 
  -5 -10   3      373.82      294.96    103.36 o 
  -4 -10   3      453.35      453.05     94.87 o 
  -3 -10   3     4120.53     4294.71    148.65 o 
  -2 -10   3      766.46      862.39    129.70 o 
  -1 -10   3     8004.46     8008.89    201.03 o 
   0 -10   3     4009.32     4117.84    115.65 o 
   1 -10   3     1802.78     1851.39     88.67 o 
   2 -10   3      871.27      896.58     54.74 o 
   3 -10   3     1845.35     1804.25    114.14 o 
   4 -10   3      132.76      146.66     29.23 o 
   5 -10   3      965.98      948.05     70.61 o 
   6 -10   3     2369.13     2345.78     97.71 o 
   7 -10   3      617.77      553.43    116.22 o 
   8 -10   3        2.35       42.42     26.14 o 
  -6  -9   3      631.84      497.88    304.30 o 
  -5  -9   3        4.80       51.99     30.58 o 
  -4  -9   3      650.98      566.80    102.00 o 
  -3  -9   3     1649.84     1634.46     62.18 o 
  -2  -9   3       32.91       13.62     26.76 o 
  -1  -9   3      418.89      483.93     82.33 o 
   0  -9   3    12024.46    12320.29    254.17 o 
   1  -9   3        5.39       31.00     45.03 o 
   2  -9   3     2411.63     2412.85    139.51 o 
   3  -9   3      615.58      703.61     87.68 o 
   4  -9   3      223.48      203.95     43.26 o 
   5  -9   3      372.70      409.94     73.49 o 
   6  -9   3     1429.12     1517.07     86.25 o 
   7  -9   3      121.47      146.28     35.80 o 
   8  -9   3     1635.01     1673.80     72.89 o 
  -6  -8   3      894.64      748.96    134.85 o 
  -5  -8   3      414.03      336.66     69.45 o 
  -4  -8   3       80.83       85.46     24.76 o 
  -3  -8   3     6239.37     6066.91    279.48 o 
  -2  -8   3      857.88      917.19    126.51 o 
  -1  -8   3      331.38      337.74     52.91 o 
   0  -8   3        1.14       16.42     17.19 o 
   1  -8   3      324.97      315.88     60.92 o 
   2  -8   3     2247.10     2315.32     88.14 o 
   3  -8   3       50.43       59.33     22.70 o 
   4  -8   3     1745.23     1816.31    100.94 o 
   5  -8   3     6788.87     6798.66    135.25 o 
   6  -8   3       70.67       73.35     32.21 o 
   7  -8   3       99.95      110.09     44.99 o 
   8  -8   3       85.40      102.82     30.57 o 
  -7  -7   3        6.75       20.48     37.09 o 
  -6  -7   3     4959.75     5087.84    104.88 o 
  -5  -7   3      817.33      778.57    141.48 o 
  -4  -7   3      703.28      644.67    132.20 o 
  -3  -7   3       47.34       59.47     31.69 o 
  -2  -7   3      186.47      159.91     50.19 o 
  -1  -7   3     3718.29     3761.07    104.24 o 
   0  -7   3      182.97      218.40     47.74 o 
   1  -7   3     2075.77     2193.51     80.33 o 
   2  -7   3    25067.01    25721.24    301.32 o 
   3  -7   3      448.37      580.13     92.27 o 
   4  -7   3      273.50      235.93     47.69 o 
   5  -7   3      406.09      440.28     81.99 o 
   6  -7   3      646.54      643.52    115.75 o 
   7  -7   3     1258.45     1375.98     58.22 o 
   8  -7   3       44.71       43.40     18.91 o 
  -7  -6   3      992.75      765.27    313.90 o 
  -6  -6   3      169.05       88.25     30.83 o 
  -5  -6   3       23.50       56.02     30.05 o 
  -4  -6   3      973.96      861.67     92.20 o 
  -3  -6   3      725.24      803.07    109.03 o 
  -2  -6   3      522.66      597.54     98.80 o 
  -1  -6   3    14127.95    14344.69    369.81 o 
   0  -6   3      102.33      163.68     31.74 o 
   1  -6   3      326.95      392.57     45.19 o 
   2  -6   3       70.69       69.12     15.32 o 
   3  -6   3      637.87      589.82     80.62 o 
   4  -6   3     2091.66     2051.55     66.15 o 
   5  -6   3      866.20      941.17     66.43 o 
   6  -6   3      735.50      650.55     95.59 o 
   7  -6   3     6343.21     6306.46    201.97 o 
   8  -6   3       11.02        9.02     20.59 o 
   9  -6   3      113.70      118.66     56.84 o 
  -8  -5   3        3.54       60.34     33.40 o 
  -7  -5   3      210.51      199.65     61.32 o 
  -6  -5   3      334.35      276.95     67.55 o 
  -5  -5   3      326.60      359.84     70.23 o 
  -4  -5   3     4890.90     4780.67    144.97 o 
  -3  -5   3      152.34      160.09     32.27 o 
  -2  -5   3     4292.18     4171.00    112.09 o 
  -1  -5   3     2449.90     2378.32    158.42 o 
   0  -5   3     2974.35     3091.20     53.25 o 
   1  -5   3     4233.30     4196.62     97.63 o 
   2  -5   3       96.26       92.65     19.42 o 
   3  -5   3      110.50      177.46     40.25 o 
   4  -5   3    11910.61    11943.24    181.49 o 
   5  -5   3      531.93      518.15     81.98 o 
   6  -5   3        8.09       54.26     25.68 o 
   7  -5   3      808.11      766.88     51.33 o 
   8  -5   3      131.26       88.02     37.83 o 
   9  -5   3     1006.84      644.40    236.57 o 
  -8  -4   3      369.64      223.66     91.16 o 
  -7  -4   3      508.98      471.47    126.76 o 
  -6  -4   3      178.62      171.17     43.23 o 
  -5  -4   3     5463.26     5489.73    123.00 o 
  -4  -4   3     2835.72     3014.47    121.70 o 
  -3  -4   3       62.87       84.03     20.17 o 
  -2  -4   3        2.16       21.24     17.48 o 
  -1  -4   3      128.82      119.78     17.30 o 
   0  -4   3     3640.02     3362.29     40.16 o 
   1  -4   3    29398.72    29788.04    418.95 o 
   2  -4   3    17656.29    18422.56    181.28 o 
   3  -4   3     4930.53     4929.55    129.84 o 
   4  -4   3     1676.07     1555.78     51.89 o 
   5  -4   3       10.65       30.72     26.64 o 
   6  -4   3      416.15      420.94     90.96 o 
   7  -4   3       83.78       89.55     20.41 o 
   8  -4   3       25.12       41.71     43.73 o 
   9  -4   3     3294.17     3203.73    194.13 o 
  -8  -3   3     2027.23     1900.53    165.71 o 
  -7  -3   3     1841.22     1794.70    129.54 o 
  -6  -3   3       64.28       56.84     54.99 o 
  -5  -3   3      149.14      210.02     36.26 o 
  -4  -3   3       28.06       25.62     17.25 o 
  -3  -3   3     9965.01    10188.82    151.60 o 
  -2  -3   3     5827.65     6027.37     72.66 o 
  -1  -3   3     8010.47     7741.73    161.01 o 
   0  -3   3    20382.99    20306.70    249.25 o 
   1  -3   3    10453.39    10190.49    108.59 o 
   2  -3   3     1293.39     1345.05     33.40 o 
   3  -3   3     1713.97     1743.66     48.01 o 
   4  -3   3       83.28       83.74     14.68 o 
   5  -3   3     1801.49     1797.18     62.85 o 
   6  -3   3     4903.34     4891.06    157.41 o 
   7  -3   3     3106.21     3259.23     87.02 o 
   8  -3   3      329.79      291.94    127.51 o 
   9  -3   3     1419.90     1310.76    217.01 o 
  -8  -2   3      231.22      141.53     40.20 o 
  -7  -2   3        2.16       15.98     23.67 o 
  -6  -2   3     2586.53     2527.35     66.62 o 
  -5  -2   3     2522.67     2511.16    119.04 o 
  -4  -2   3     5685.20     6000.81    140.18 o 
  -3  -2   3    19968.96    20139.76    350.25 o 
  -2  -2   3     9517.03     9187.95    119.65 o 
  -1  -2   3      418.59      399.47     25.04 o 
   0  -2   3     5940.17     5991.14     84.52 o 
   1  -2   3      589.16      481.78     30.70 o 
   2  -2   3    10711.19    10774.68    144.31 o 
   3  -2   3    12566.44    12389.81    139.03 o 
   4  -2   3    11719.15    11515.57    131.16 o 
   5  -2   3     3321.46     3295.09     94.25 o 
   6  -2   3     4650.12     4781.66    240.82 o 
   7  -2   3      208.48      191.47     44.26 o 
   8  -2   3       20.98       36.35     41.15 o 
   9  -2   3      231.02      151.50     99.65 o 
  -9  -1   3      386.48      261.30     77.87 o 
  -8  -1   3      368.18      325.46     83.32 o 
  -7  -1   3      136.17      115.09     32.02 o 
  -6  -1   3     4263.87     4347.19    127.76 o 
  -5  -1   3     3002.44     2954.59     98.42 o 
  -4  -1   3      157.69      198.28     34.04 o 
  -3  -1   3      891.42      896.60     49.14 o 
  -2  -1   3     4402.55     4295.02    102.10 o 
  -1  -1   3     4790.12     4667.44     97.09 o 
   0  -1   3     8077.83     8469.41     63.15 o 
   1  -1   3    19816.62    20399.10    164.79 o 
   2  -1   3    12014.04    11668.47    118.63 o 
   3  -1   3     9289.98     9200.11    103.88 o 
   4  -1   3       37.21       40.77      7.30 o 
   5  -1   3       18.99       25.09     10.70 o 
   6  -1   3      194.70      193.91     42.21 o 
   7  -1   3     1766.03     1834.29    119.39 o 
   8  -1   3      655.22      560.07    242.11 o 
  -9   0   3     1062.28      757.15    259.64 o 
  -8   0   3      335.48      277.60     73.33 o 
  -7   0   3     1915.38     2025.67     99.10 o 
  -6   0   3       42.63       58.57     19.80 o 
  -5   0   3     5245.63     5106.62    122.52 o 
  -4   0   3     9302.63     9012.61    543.92 o 
  -3   0   3    16528.12    16964.42    314.09 o 
  -2   0   3     4731.22     4621.27     93.23 o 
  -1   0   3     6683.33     6792.02     77.00 o 
   0   0   3      144.53      164.34     14.34 o 
   1   0   3     4161.13     4101.89     35.81 o 
   2   0   3       46.95       62.65      8.48 o 
   3   0   3     3411.72     3172.86     62.91 o 
   4   0   3     4394.68     4287.16     88.69 o 
   5   0   3     5301.26     5004.37    156.99 o 
   6   0   3     2085.86     2013.83    161.56 o 
   7   0   3     1655.33     1610.81    112.38 o 
   8   0   3      460.64      526.48    184.72 o 
  -9   1   3       58.74       58.31     44.29 o 
  -8   1   3     3322.31     3517.18    102.62 o 
  -7   1   3      147.90      121.67     30.47 o 
  -6   1   3     3963.64     3998.05    118.10 o 
  -5   1   3        0.43       12.33     16.93 o 
  -4   1   3     2460.18     2411.69    169.40 o 
  -3   1   3      423.66      428.93     44.45 o 
  -2   1   3    27658.80    28247.98    270.70 o 
  -1   1   3       20.16       43.81      6.61 o 
   0   1   3    12600.88    13098.47     68.99 o 
   1   1   3     1743.06     1744.85     33.83 o 
   2   1   3    15540.88    15024.68    195.24 o 
   3   1   3     2369.93     2233.03     46.83 o 
   4   1   3      415.81      351.58     31.54 o 
   5   1   3     4490.33     4352.84    131.36 o 
   6   1   3     1481.40     1286.48    188.60 o 
   7   1   3      187.71      219.41     61.45 o 
   8   1   3      818.22      610.81    261.86 o 
  -9   2   3     1422.34     1248.64     79.07 o 
  -8   2   3      447.98      353.72     64.46 o 
  -7   2   3      349.94      414.46     81.01 o 
  -6   2   3      110.83      159.18     31.85 o 
  -5   2   3     8658.63     8944.29    184.17 o 
  -4   2   3      810.98      890.82     43.07 o 
  -3   2   3    19550.01    19147.24    157.58 o 
  -2   2   3       42.42      112.43     13.91 o 
  -1   2   3    46131.61    45476.93    920.86 o 
   0   2   3     2858.92     2649.06     40.79 o 
   1   2   3     2377.54     2239.23     36.46 o 
   2   2   3       64.78       77.77     10.43 o 
   3   2   3     6560.02     6623.70    106.85 o 
   4   2   3     3601.06     3396.91     71.29 o 
   5   2   3     3858.60     3447.13     65.66 o 
   6   2   3       43.41       20.30     35.06 o 
   7   2   3     5245.38     5706.03    208.16 o 
   8   2   3      210.68      178.08     90.05 o 
  -9   3   3        6.03       18.60     17.46 o 
  -8   3   3     3544.26     3736.30    135.25 o 
  -7   3   3       34.23       56.86     24.87 o 
  -6   3   3     6101.76     6197.74    139.08 o 
  -5   3   3       36.76       41.99     19.81 o 
  -4   3   3     6554.96     6471.62    200.87 o 
  -3   3   3      163.57      164.43     23.08 o 
  -2   3   3      154.15      217.87     19.17 o 
  -1   3   3      706.88      678.29     18.38 o 
   0   3   3    17427.76    18086.16    182.43 o 
   1   3   3     2719.88     2564.10     46.24 o 
   2   3   3    18106.83    18226.21    210.61 o 
   3   3   3      848.29      792.70     28.60 o 
   4   3   3     8834.19     8762.35    234.30 o 
   5   3   3       52.48       45.25     17.76 o 
   6   3   3        2.96       36.17     49.82 o 
   7   3   3       33.80      -55.36     55.36 o 
   8   3   3      113.19       76.40     58.50 o 
  -9   4   3      791.17      564.11    142.45 o 
  -8   4   3      540.92      517.18    128.83 o 
  -7   4   3      968.33      875.05    107.28 o 
  -6   4   3      228.28      242.33     62.61 o 
  -5   4   3     1167.72     1137.39     41.49 o 
  -4   4   3     1110.52     1058.43     54.71 o 
  -3   4   3    13302.35    13864.25    152.87 o 
  -2   4   3     4125.18     4355.72     62.16 o 
  -1   4   3    18967.51    18703.92    247.68 o 
   0   4   3    11256.51    12061.62    142.88 o 
   1   4   3    16755.08    17256.63    163.49 o 
   2   4   3      170.58      211.57     23.09 o 
   3   4   3     1269.86     1149.47     67.50 o 
   4   4   3       32.76       29.77     10.73 o 
   5   4   3     2130.63     2039.45     52.17 o 
   6   4   3     1817.08     1733.90    203.36 o 
   7   4   3      500.66      483.85    205.94 o 
  -9   5   3      201.27      165.80     63.63 o 
  -8   5   3      959.95      871.90    161.50 o 
  -7   5   3     1278.74     1335.75    149.58 o 
  -6   5   3     3281.20     3449.99     92.89 o 
  -5   5   3      239.58      262.19     56.24 o 
  -4   5   3     3627.99     3629.46     98.87 o 
  -3   5   3     2583.59     2442.01     55.48 o 
  -2   5   3       94.76       68.92     12.00 o 
  -1   5   3     1526.25     1446.58     31.41 o 
   0   5   3    23136.66    24819.70    254.02 o 
   1   5   3       45.75       74.19     10.27 o 
   2   5   3      836.07      856.49     68.87 o 
   3   5   3      506.92      456.58     78.85 o 
   4   5   3     1597.21     1574.79     55.36 o 
   5   5   3      934.58      868.06    204.83 o 
   6   5   3     1663.67     1772.10    109.06 o 
   7   5   3      136.05      135.26     62.00 o 
  -9   6   3      740.36      580.72    155.08 o 
  -8   6   3        3.62       20.52     25.50 o 
  -7   6   3      311.04      400.38     72.98 o 
  -6   6   3     5824.60     5905.51    133.96 o 
  -5   6   3      376.92      384.33     81.62 o 
  -4   6   3     1084.98     1125.49     43.06 o 
  -3   6   3     8989.39     8708.80    133.60 o 
  -2   6   3     5871.63     6220.49    108.79 o 
  -1   6   3     2063.74     1980.04     52.07 o 
   0   6   3      273.21      275.10     30.80 o 
   1   6   3     3198.64     3292.31     95.99 o 
   2   6   3     3704.64     3609.99    117.09 o 
   3   6   3      392.52      398.34     54.55 o 
   4   6   3      383.68      377.14     60.22 o 
   5   6   3     2851.95     2805.13    145.78 o 
   6   6   3      153.64      143.75     79.72 o 
   7   6   3      114.72      123.27     64.96 o 
  -9   7   3      405.14      376.15     80.64 o 
  -8   7   3      296.43      249.32     50.01 o 
  -7   7   3     1354.09     1430.00     85.62 o 
  -6   7   3     7716.52     7636.86    181.93 o 
  -5   7   3     3651.03     3657.67    120.06 o 
  -4   7   3     2637.15     2560.15     78.85 o 
  -3   7   3      806.10      741.91     33.09 o 
  -2   7   3      578.04      559.79     28.74 o 
  -1   7   3     8123.78     8051.68    149.37 o 
   0   7   3      150.59      161.78     21.84 o 
   1   7   3     3731.40     3718.97     76.55 o 
   2   7   3     9666.72    10053.43    207.40 o 
   3   7   3     1292.97     1387.69    151.60 o 
   4   7   3       75.69       56.47     22.14 o 
   5   7   3      101.37       64.77     27.68 o 
   6   7   3        5.23      -35.25     46.13 o 
  -9   8   3      514.76      331.42    109.29 o 
  -8   8   3     1731.33     1797.63     73.77 o 
  -7   8   3      517.76      492.58    115.32 o 
  -6   8   3      852.33      884.49    102.39 o 
  -5   8   3     5113.24     5284.61    229.65 o 
  -4   8   3     4302.09     4467.12    108.51 o 
  -3   8   3      148.31      138.26     23.70 o 
  -2   8   3     2510.18     2433.81     61.90 o 
  -1   8   3    10586.07    10441.52    244.21 o 
   0   8   3     1136.24     1048.01     29.03 o 
   1   8   3     1248.03     1230.16     40.61 o 
   2   8   3      182.25      211.01     43.11 o 
   3   8   3       34.23       43.40     28.97 o 
   4   8   3     1614.51     1689.78     57.25 o 
   5   8   3        9.29        9.78     24.73 o 
   6   8   3      247.79      178.45     91.71 o 
  -8   9   3        4.43       39.11     19.67 o 
  -7   9   3       77.75       65.28     30.45 o 
  -6   9   3     1566.35     1710.49     66.80 o 
  -5   9   3     1928.51     1892.13     54.11 o 
  -4   9   3     7123.23     7233.06    138.38 o 
  -3   9   3      367.31      325.27     48.86 o 
  -2   9   3     1883.37     1852.64    123.36 o 
  -1   9   3      599.70      663.78     74.86 o 
   0   9   3       29.37       11.21      7.45 o 
   1   9   3     1531.84     1547.54     51.20 o 
   2   9   3       37.95       42.32     23.24 o 
   3   9   3      164.55      141.69     38.52 o 
   4   9   3     3777.21     3842.77    195.79 o 
   5   9   3       79.88       37.83     48.16 o 
  -8  10   3       26.98       53.06     28.57 o 
  -7  10   3       92.78      127.35     39.59 o 
  -6  10   3       59.98       53.48     21.71 o 
  -5  10   3     3839.28     3860.17    198.75 o 
  -4  10   3     1304.78     1235.54     57.32 o 
  -3  10   3       11.09        5.95     12.41 o 
  -2  10   3       57.52       79.90     21.22 o 
  -1  10   3        6.64        8.06     14.53 o 
   0  10   3      422.22      441.15     78.13 o 
   1  10   3     4175.59     4362.29    144.40 o 
   2  10   3       19.17        6.28     14.76 o 
   3  10   3      336.66      201.78     70.23 o 
   4  10   3     1100.29      970.84    149.47 o 
  -8  11   3     2054.31     2024.36    143.38 o 
  -7  11   3      927.99      685.55    165.16 o 
  -6  11   3      722.27      596.24    181.95 o 
  -5  11   3       83.48       69.56     27.80 o 
  -4  11   3       34.31       40.50     17.60 o 
  -3  11   3      194.91      228.32     69.11 o 
  -2  11   3     2099.69     2066.74     79.81 o 
  -1  11   3      835.53      831.61     38.55 o 
   0  11   3     1994.53     1821.00     98.73 o 
   1  11   3      832.11      873.30     83.55 o 
   2  11   3      605.91      577.87     62.19 o 
   3  11   3       76.47       80.05     25.77 o 
  -7  12   3      115.27      102.05     57.02 o 
  -6  12   3      262.93      267.21     78.80 o 
  -5  12   3      448.02      379.04    164.98 o 
  -4  12   3      585.02      504.52    193.95 o 
  -3  12   3     4681.20     4574.27    210.00 o 
  -2  12   3     1787.99     1952.39    233.25 o 
  -1  12   3      378.43      289.54     51.85 o 
   0  12   3       58.17       84.89     65.14 o 
   1  12   3      424.31      405.24    104.45 o 
   2  12   3     1284.11     1254.29     90.05 o 
  -6  13   3     1589.17     1405.24    198.38 o 
  -5  13   3     1848.46     1795.16    120.69 o 
  -4  13   3       20.53       29.16     38.57 o 
  -3  13   3        1.24       21.22     34.32 o 
  -2  13   3      916.48      954.05    273.11 o 
  -1  13   3      807.98      856.98    201.88 o 
   0  13   3     2655.95     2412.07    343.61 o 
   1  13   3     1212.01     1019.01    218.49 o 
   2  13   3      868.68      422.03    200.41 o 
  -5  14   3     1373.82     1131.94    380.51 o 
  -4  14   3      251.23      330.32    104.26 o 
  -3  14   3     1888.42     1638.31    358.55 o 
  -2  14   3       49.25      -15.32     47.61 o 
  -1  14   3     2112.29     2043.00    326.26 o 
   0  14   3      161.59      215.91     87.47 o 
  -4  15   3       73.43       96.14     63.30 o 
  -3  15   3      327.76      293.41     53.33 o 
  -2  15   3      529.57      437.72    157.96 o 
   0 -15   4      510.39      417.60    136.74 o 
   1 -15   4     1411.69      990.77    268.50 o 
   2 -15   4      214.28      236.21     88.58 o 
   3 -15   4      153.65      172.73     81.38 o 
   4 -15   4      511.97      334.75     93.74 o 
  -1 -14   4     1232.95     1195.41     81.59 o 
   0 -14   4       72.08       81.07     47.15 o 
   1 -14   4     1630.55     1711.51    104.82 o 
   2 -14   4     1236.65     1292.44     84.04 o 
   3 -14   4      141.90      203.56     46.34 o 
   4 -14   4      191.16      147.91     47.03 o 
   5 -14   4      266.47      222.23     88.85 o 
  -3 -13   4      123.07       91.51     33.75 o 
  -2 -13   4     1364.57     1244.51    122.72 o 
  -1 -13   4       37.46       33.09     21.38 o 
   0 -13   4      638.28      601.90    110.66 o 
   1 -13   4        9.14       21.37     20.41 o 
   2 -13   4      256.80      220.26     63.71 o 
   3 -13   4     5837.19     5837.07    169.81 o 
   4 -13   4       96.66      120.32     48.53 o 
   5 -13   4       41.50       29.13     21.23 o 
   6 -13   4      525.89      350.71    116.54 o 
  -4 -12   4       15.13       13.39     27.98 o 
  -3 -12   4      430.30      364.64    113.08 o 
  -2 -12   4       69.59       99.73     28.73 o 
  -1 -12   4       12.25       27.88     21.15 o 
   0 -12   4     1530.85     1616.83     86.80 o 
   1 -12   4       47.63       45.11     20.43 o 
   2 -12   4      233.76      221.58     49.05 o 
   3 -12   4      628.95      667.63    111.86 o 
   4 -12   4      731.24      778.12    105.93 o 
   5 -12   4      388.05      393.76     94.22 o 
   6 -12   4        2.45        0.36     27.38 o 
   7 -12   4       84.73       80.31     31.94 o 
  -4 -11   4       23.35       33.50     22.63 o 
  -3 -11   4     3172.12     3126.04    129.32 o 
  -2 -11   4     1074.52     1002.22     69.92 o 
  -1 -11   4      890.01      915.71    164.78 o 
   0 -11   4      280.09      382.64     66.16 o 
   1 -11   4      118.38      192.34     45.69 o 
   2 -11   4     2170.53     2108.72    132.91 o 
   3 -11   4        6.37       37.51     20.01 o 
   4 -11   4      321.15      247.26     55.67 o 
   5 -11   4     6793.58     6658.20    244.51 o 
   6 -11   4      405.68      359.51     72.18 o 
   7 -11   4      253.67      184.67     66.87 o 
  -5 -10   4        6.08       26.24     26.04 o 
  -4 -10   4     3903.10     3957.42     97.50 o 
  -3 -10   4      785.63      657.08    113.51 o 
  -2 -10   4     4271.90     4190.18    128.27 o 
  -1 -10   4     6291.74     6278.45    383.37 o 
   0 -10   4       11.15       43.16     20.07 o 
   1 -10   4      274.78      281.02     61.44 o 
   2 -10   4     5684.81     5649.20    138.68 o 
   3 -10   4      511.86      622.09     93.91 o 
   4 -10   4     1375.93     1419.41     76.51 o 
   5 -10   4       56.13      106.24     29.15 o 
   6 -10   4     1314.80     1338.68     76.22 o 
   7 -10   4     1796.48     1807.01    120.04 o 
   8 -10   4       36.93       22.32     22.90 o 
  -6  -9   4      629.34      366.12    137.70 o 
  -5  -9   4       11.60       59.48     29.04 o 
  -4  -9   4     4682.49     4679.32    160.93 o 
  -3  -9   4      149.58      177.18     55.06 o 
  -2  -9   4      368.30      451.39     86.85 o 
  -1  -9   4     3311.18     3224.05     84.73 o 
   0  -9   4      368.38      386.19     72.95 o 
   1  -9   4     1948.00     1934.41    131.94 o 
   2  -9   4     2162.61     2155.60    110.35 o 
   3  -9   4     1367.79     1385.43     67.95 o 
   4  -9   4     5538.22     5558.49    164.14 o 
   5  -9   4        9.69       35.57     29.53 o 
   6  -9   4      353.00      329.06     95.16 o 
   7  -9   4      941.59      955.06    142.91 o 
   8  -9   4     1023.48      883.51    134.15 o 
  -6  -8   4      120.83      161.28     78.24 o 
  -5  -8   4       39.44       55.45     33.65 o 
  -4  -8   4     2338.03     2251.88    114.78 o 
  -3  -8   4      312.41      363.95     64.00 o 
  -2  -8   4     4366.45     4354.75    111.84 o 
  -1  -8   4      792.13      798.11     89.97 o 
   0  -8   4      585.95      566.57     95.05 o 
   1  -8   4     8134.39     8375.98    186.27 o 
   2  -8   4       99.81      151.81     31.12 o 
   3  -8   4     1580.12     1509.12     93.34 o 
   4  -8   4     5194.42     5288.74    108.02 o 
   5  -8   4     1792.92     1777.39     59.89 o 
   6  -8   4      536.80      625.13    106.96 o 
   7  -8   4     1919.43     1721.66     95.73 o 
   8  -8   4      596.30      548.96    125.12 o 
  -7  -7   4     1261.41      746.08    345.45 o 
  -6  -7   4       33.28       27.33     21.25 o 
  -5  -7   4      197.06      201.47     54.22 o 
  -4  -7   4      490.73      484.69    118.94 o 
  -3  -7   4      694.35      820.21    114.66 o 
  -2  -7   4     6615.16     6663.96    146.98 o 
  -1  -7   4     1011.95      989.66     66.53 o 
   0  -7   4        5.43       37.16     17.10 o 
   1  -7   4    14384.98    14421.60    197.49 o 
   2  -7   4       79.05      119.21     36.17 o 
   3  -7   4      622.24      599.00     82.26 o 
   4  -7   4      830.32      843.51     88.05 o 
   5  -7   4      284.10      355.31     44.11 o 
   6  -7   4     4350.05     4388.27    100.68 o 
   7  -7   4       19.81       30.33     21.13 o 
   8  -7   4       26.51       69.57     26.76 o 
  -7  -6   4       34.48       45.15     25.85 o 
  -6  -6   4      872.52      738.68    162.37 o 
  -5  -6   4     1853.15     1867.33     67.02 o 
  -4  -6   4     2416.06     2505.64     80.73 o 
  -3  -6   4      299.46      356.68     72.03 o 
  -1  -6   4       79.33      137.01     25.69 o 
   0  -6   4       31.59      122.17     25.77 o 
   1  -6   4       23.24      117.27     44.84 o 
   2  -6   4      206.49      224.34     33.73 o 
   3  -6   4     6388.02     6215.49    164.98 o 
   4  -6   4     2336.67     2295.94     79.68 o 
   5  -6   4        5.23       11.04     14.84 o 
   6  -6   4     8731.89     8863.88    160.29 o 
   7  -6   4      233.95      248.62     55.35 o 
   8  -6   4       29.53       16.24     35.98 o 
  -8  -5   4      333.51      253.74    120.32 o 
  -7  -5   4      754.59      622.77    131.93 o 
  -6  -5   4     1005.47     1039.66    177.30 o 
  -5  -5   4     6129.65     6224.24    178.86 o 
  -4  -5   4      500.23      555.98    103.56 o 
  -3  -5   4      291.15      342.65     65.52 o 
  -2  -5   4      654.07      649.74     50.28 o 
  -1  -5   4    10671.98    10932.12    232.61 o 
   0  -5   4     4616.16     4558.42    118.91 o 
   1  -5   4    27868.70    29894.51    915.48 o 
   2  -5   4     1201.17     1466.22     49.31 o 
   3  -5   4    33376.03    34084.92    353.11 o 
   4  -5   4        2.95        5.78     15.96 o 
   5  -5   4        9.72       16.06     19.63 o 
   6  -5   4      343.62      362.18     75.57 o 
   7  -5   4      598.05      467.30    107.17 o 
  -8  -4   4      727.06      436.24    252.26 o 
  -7  -4   4       41.00       50.73     35.43 o 
  -6  -4   4        2.42       27.61     21.15 o 
  -5  -4   4       21.73       55.17     30.08 o 
  -4  -4   4     4354.59     4502.77    125.33 o 
  -3  -4   4     2899.30     2639.44     94.36 o 
  -2  -4   4     7439.63     7259.96    233.99 o 
  -1  -4   4     4674.64     4999.71    171.88 o 
   0  -4   4    23998.09    23596.63    239.21 o 
   1  -4   4     1446.41     1368.12     36.00 o 
   2  -4   4     3882.95     4099.18    110.50 o 
   3  -4   4      187.53      169.95     26.77 o 
   4  -4   4     4090.12     4018.16     84.40 o 
   5  -4   4      996.10      963.17     79.22 o 
   6  -4   4     3285.83     3382.39    104.44 o 
   7  -4   4      267.66      292.58     44.63 o 
   8  -4   4     6190.05     6458.38    175.12 o 
  -8  -3   4      853.71      721.13    172.14 o 
  -7  -3   4     1133.99     1102.10    211.66 o 
  -6  -3   4       33.23       44.04     19.89 o 
  -5  -3   4     4351.99     4314.61    110.00 o 
  -4  -3   4      707.95      807.40     95.55 o 
  -3  -3   4     6027.37     5742.88     84.53 o 
  -2  -3   4       21.80       54.84     11.74 o 
  -1  -3   4     2046.45     2008.26     61.66 o 
   0  -3   4     1121.66     1177.69     30.34 o 
   1  -3   4     3874.50     3772.10     67.07 o 
   2  -3   4     3013.09     2929.01     57.05 o 
   3  -3   4    11597.53    11462.92    127.72 o 
   4  -3   4       52.33       80.75     19.24 o 
   5  -3   4    16414.79    16410.87    280.61 o 
   6  -3   4        9.98       16.00     14.00 o 
   7  -3   4       83.86       93.90     23.99 o 
   8  -3   4      283.19      221.81     48.72 o 
  -8  -2   4      534.83      505.65    112.92 o 
  -7  -2   4       36.28       79.82     30.26 o 
  -6  -2   4     3157.45     3026.60     93.94 o 
  -5  -2   4      442.72      464.38     68.02 o 
  -4  -2   4    20031.48    21758.41    414.56 o 
  -3  -2   4     4324.49     4247.08    135.25 o 
  -2  -2   4     1863.81     1580.19     41.58 o 
  -1  -2   4    15596.83    15652.35    285.20 o 
   0  -2   4     1819.34     1634.90     30.38 o 
   1  -2   4      632.08      600.70     16.09 o 
   2  -2   4    24389.53    25446.51    197.92 o 
   3  -2   4       94.12      115.41     15.20 o 
   4  -2   4     4642.42     4587.04     57.42 o 
   5  -2   4      148.26      149.09     30.27 o 
   6  -2   4      262.73      225.12     48.26 o 
   7  -2   4     1045.46     1067.72    287.88 o 
   8  -2   4      595.22      467.06    168.48 o 
  -9  -1   4        1.49       65.33     38.57 o 
  -8  -1   4      382.37      302.71     97.77 o 
  -7  -1   4      480.69      490.49    110.91 o 
  -6  -1   4    10966.53    11550.86    315.37 o 
  -5  -1   4     2546.12     2668.51     85.32 o 
  -4  -1   4    52339.52    57236.63    303.70 o 
  -3  -1   4    10633.28    11055.59    238.17 o 
  -2  -1   4      483.16      482.55     25.32 o 
  -1  -1   4    25471.43    25315.77    262.46 o 
   0  -1   4     1765.86     1747.12     32.11 o 
   1  -1   4     9590.59     9797.56     83.53 o 
   2  -1   4     3918.18     3976.93     40.02 o 
   3  -1   4       77.79      114.86     17.31 o 
   4  -1   4     9970.42     9964.30    230.16 o 
   5  -1   4      562.36      559.84     34.46 o 
   6  -1   4       47.32       49.65     16.17 o 
   7  -1   4     1443.58     1593.84    138.40 o 
   8  -1   4      356.17      392.69    132.31 o 
  -9   0   4     1763.89     1770.99    385.50 o 
  -8   0   4        3.06       43.93     25.76 o 
  -7   0   4     2482.97     2660.85     80.87 o 
  -6   0   4     1402.46     1435.22     56.32 o 
  -5   0   4       10.23       21.41     15.90 o 
  -4   0   4      265.55      245.99     44.98 o 
  -3   0   4      383.47      361.36     42.82 o 
  -2   0   4    13628.36    14080.34    228.82 o 
  -1   0   4    34457.14    35432.64    179.62 o 
   0   0   4      488.68      476.27     15.00 o 
   1   0   4    11695.00    11820.92    101.00 o 
   2   0   4      156.57      244.78     39.19 o 
   3   0   4      605.27      570.56     53.42 o 
   4   0   4      971.01      933.65     31.94 o 
   5   0   4     3928.44     3875.21    176.58 o 
   6   0   4     4818.68     4667.71    131.20 o 
   7   0   4      334.13      317.96    115.52 o 
   8   0   4      346.46      246.36     95.04 o 
  -9   1   4        1.89       34.29     28.08 o 
  -8   1   4       51.31       69.33     33.68 o 
  -7   1   4       43.68       91.34     35.79 o 
  -6   1   4      937.42      990.89     64.12 o 
  -5   1   4     7512.00     7522.85    174.88 o 
  -4   1   4     2007.52     1853.69     68.56 o 
  -3   1   4     2053.80     1986.70     47.61 o 
  -1   1   4       33.98       77.45      9.90 o 
   0   1   4      943.84      912.32     17.62 o 
   1   1   4     5325.51     5468.65     40.78 o 
   2   1   4     4456.09     4336.24     65.90 o 
   3   1   4    18383.33    18961.24    271.45 o 
   4   1   4     1487.75     1471.35     36.35 o 
   5   1   4      232.22      216.19     24.77 o 
   6   1   4     4125.15     4375.90    153.90 o 
   7   1   4       14.13       93.19     34.88 o 
   8   1   4      126.03      156.30     76.40 o 
  -9   2   4       56.16       34.94     25.82 o 
  -8   2   4      903.70      719.77    132.94 o 
  -7   2   4     1306.09     1390.39     81.44 o 
  -6   2   4     3061.51     3080.44     79.93 o 
  -5   2   4      834.66      804.59     50.56 o 
  -4   2   4        5.20       27.02     13.72 o 
  -3   2   4      137.80      142.30     17.96 o 
  -2   2   4     1461.36     1595.36     34.85 o 
  -1   2   4      525.21      535.56     15.34 o 
   0   2   4    12548.94    12894.99     94.56 o 
   1   2   4     5566.31     5452.89     48.16 o 
   2   2   4      295.18      329.77     27.49 o 
   3   2   4     9735.87     9632.85    146.80 o 
   4   2   4        8.05       16.06      6.62 o 
   5   2   4       81.61       70.54     17.43 o 
   6   2   4     1074.12     1138.96    252.08 o 
   7   2   4      423.26      414.65    180.85 o 
   8   2   4     2286.33     2220.15    273.48 o 
  -9   3   4     3528.92     3254.22    121.70 o 
  -8   3   4       30.82       60.26     28.40 o 
  -7   3   4      707.45      742.22    155.36 o 
  -6   3   4     2013.03     2030.59    110.26 o 
  -5   3   4     4184.38     4229.91    106.01 o 
  -4   3   4      392.64      440.53     59.96 o 
  -3   3   4     7546.16     7363.46    131.73 o 
  -2   3   4      130.94      174.00     21.42 o 
  -1   3   4    12740.76    12530.10    355.69 o 
   0   3   4     2877.53     2846.23     43.92 o 
   1   3   4     3025.91     2892.97     34.87 o 
   2   3   4     3461.74     3465.52     62.73 o 
   3   3   4     1317.20     1265.82     45.33 o 
   4   3   4        2.09       -1.01      7.24 o 
   5   3   4     4627.47     4374.35    315.19 o 
   6   3   4      346.80      270.53    119.03 o 
   7   3   4       92.01      112.01     71.05 o 
  -9   4   4     1306.10     1242.99     81.46 o 
  -8   4   4     1053.11      954.92     76.12 o 
  -7   4   4        4.41       30.43     23.74 o 
  -6   4   4      471.99      491.84     95.93 o 
  -5   4   4      286.00      313.27     47.11 o 
  -4   4   4     9608.25     9566.42    127.23 o 
  -3   4   4      222.06      287.69     36.86 o 
  -2   4   4     4144.72     4236.56     47.67 o 
  -1   4   4    19439.69    20106.36    600.30 o 
   0   4   4      292.12      236.92     16.90 o 
   1   4   4      667.38      671.24     19.59 o 
   2   4   4     8334.67     8518.01    190.82 o 
   3   4   4      970.24      933.08     39.48 o 
   4   4   4     2243.11     2096.50    108.26 o 
   5   4   4        9.33       35.43     38.94 o 
   6   4   4     1308.87     1333.09    271.64 o 
   7   4   4      586.20      512.09    180.66 o 
  -9   5   4      133.99       81.70     34.57 o 
  -8   5   4        1.23       21.78     20.99 o 
  -7   5   4     3898.39     4025.64    112.41 o 
  -6   5   4      394.92      447.92     65.92 o 
  -5   5   4     1981.20     1931.72     88.88 o 
  -4   5   4    10559.93    10797.57    122.62 o 
  -3   5   4     5482.99     5766.07    118.11 o 
  -2   5   4      849.65      774.72     15.09 o 
  -1   5   4     6112.77     6406.53    142.09 o 
   0   5   4      111.14       93.49     13.46 o 
   1   5   4     9221.19     9327.15    134.13 o 
   2   5   4       22.02       59.35     17.99 o 
   3   5   4     3737.52     3583.36    126.56 o 
   4   5   4     5413.15     5609.69    114.74 o 
   5   5   4      541.34      594.76    195.24 o 
   6   5   4      659.14      574.09    189.15 o 
   7   5   4      993.67      697.18    305.22 o 
  -9   6   4      448.22      300.13     91.90 o 
  -8   6   4      140.40      122.06     35.09 o 
  -7   6   4     4146.07     4087.61    115.47 o 
  -6   6   4        8.37       30.96     22.44 o 
  -5   6   4      150.34      171.11     37.38 o 
  -4   6   4     4077.63     4013.52     97.50 o 
  -3   6   4       17.61       11.72     10.07 o 
  -2   6   4     6744.95     6893.41     58.88 o 
  -1   6   4       16.95       18.39      4.04 o 
   0   6   4      950.30      823.24     31.09 o 
   1   6   4     8775.80     8845.47    225.68 o 
   2   6   4      517.18      514.09     64.77 o 
   3   6   4     1239.95     1158.94     77.02 o 
   4   6   4     2806.20     3081.45     71.55 o 
   5   6   4      840.93      731.87    202.62 o 
   6   6   4      321.17      353.94    128.62 o 
  -9   7   4        2.56       37.96     36.17 o 
  -8   7   4        3.94       39.97     20.57 o 
  -7   7   4     2820.17     2894.69    108.85 o 
  -6   7   4      778.58      809.80    121.98 o 
  -5   7   4     3222.85     3188.37     86.51 o 
  -4   7   4      245.64      207.26     35.44 o 
  -3   7   4      194.22      215.19     18.91 o 
  -2   7   4     6796.93     6457.58     68.46 o 
  -1   7   4      276.09      285.64     25.84 o 
   0   7   4      799.10      766.70     35.79 o 
   1   7   4     6935.06     7086.83    119.04 o 
   2   7   4      388.10      362.45     80.76 o 
   3   7   4      675.45      603.01     81.55 o 
   4   7   4        3.97       35.25     28.42 o 
   5   7   4      486.03      352.28    186.57 o 
   6   7   4     1112.31      880.97    324.78 o 
  -9   8   4      450.34      272.53     82.11 o 
  -8   8   4       46.89       31.34     19.89 o 
  -7   8   4       54.21       54.34     58.68 o 
  -6   8   4     4684.33     4725.10    116.92 o 
  -5   8   4     5681.86     5606.10    209.45 o 
  -4   8   4     3924.97     3985.06    140.49 o 
  -3   8   4       63.75       75.76     13.51 o 
  -2   8   4     8561.07     8468.24    142.89 o 
  -1   8   4       84.66       85.52     13.43 o 
   0   8   4       23.17       29.49      9.51 o 
   1   8   4       67.59       71.17     17.85 o 
   2   8   4        3.37       19.26     15.30 o 
   3   8   4     1618.43     1666.02     75.38 o 
   4   8   4      345.27      368.52    135.63 o 
   5   8   4       13.39       52.04     40.41 o 
  -8   9   4        7.44       43.50     26.25 o 
  -7   9   4      746.80      830.11    131.57 o 
  -6   9   4     1872.63     1848.53     58.81 o 
  -5   9   4     5629.60     5718.37    149.21 o 
  -4   9   4      313.97      354.96     73.47 o 
  -3   9   4      185.82      205.39     32.19 o 
  -2   9   4      401.89      374.09     34.06 o 
  -1   9   4      848.76      821.50     33.76 o 
   0   9   4     1235.80     1098.89    205.48 o 
   1   9   4     3346.14     3319.54    116.61 o 
   2   9   4      204.96      245.29     49.08 o 
   3   9   4     6413.28     6652.18    183.32 o 
   4   9   4       29.93       34.69     44.29 o 
   5   9   4       14.19       40.04     48.90 o 
  -8  10   4     2067.08     2171.43    129.54 o 
  -7  10   4      376.44      356.57    102.51 o 
  -6  10   4      301.44      250.70     67.59 o 
  -5  10   4      300.28      236.75     70.04 o 
  -4  10   4      608.98      605.58     73.89 o 
  -3  10   4     1641.13     1701.90     79.26 o 
  -2  10   4     5049.01     4925.67    222.37 o 
  -1  10   4      434.98      416.26     46.81 o 
   0  10   4     9004.83     8703.66    517.07 o 
   1  10   4       22.34        3.69     20.48 o 
   2  10   4       94.96       96.28     31.16 o 
   3  10   4        5.11       15.83     15.63 o 
   4  10   4      304.07      200.59     99.46 o 
  -8  11   4      750.36      533.68    252.08 o 
  -7  11   4      728.01      461.71    156.49 o 
  -6  11   4     1512.02     1602.32    106.66 o 
  -5  11   4     1222.45     1260.75    235.65 o 
  -4  11   4        9.23       46.87     38.20 o 
  -3  11   4     5292.74     5482.74    172.17 o 
  -2  11   4      362.92      496.22    150.40 o 
  -1  11   4      100.27      169.40     71.05 o 
   0  11   4      165.61      199.11     49.46 o 
   1  11   4      563.48      514.85    222.55 o 
   2  11   4      956.87      851.45    273.48 o 
  -7  12   4       56.37       52.78     33.03 o 
  -6  12   4     1525.56     1382.17    317.77 o 
  -5  12   4      228.58      167.56     51.30 o 
  -4  12   4      334.36      374.79    112.75 o 
  -3  12   4     1266.97     1332.90    283.26 o 
  -2  12   4      511.99      571.14    185.64 o 
  -1  12   4     3717.27     3816.94    173.28 o 
   0  12   4     1782.93     1707.69    193.95 o 
   1  12   4        0.08       29.34     20.67 o 
   2  12   4     2304.65     2357.26    116.07 o 
  -6  13   4     2348.27     2501.01    137.66 o 
  -5  13   4       47.54       64.96     40.97 o 
  -4  13   4     3731.82     3711.57    137.48 o 
  -3  13   4     1904.41     2034.14    110.35 o 
  -2  13   4       97.35       83.78     36.35 o 
  -1  13   4     1127.38     1192.65    181.77 o 
   0  13   4        6.01       35.43     25.47 o 
   1  13   4      767.54      669.68    170.51 o 
  -5  14   4       15.68       26.39     34.32 o 
  -4  14   4      358.84      343.79    164.05 o 
  -3  14   4       20.32       33.22     49.09 o 
  -2  14   4     1089.00      978.22    315.93 o 
  -1  14   4     1918.97     2015.87    344.53 o 
   0  14   4       27.15       69.75     32.11 o 
  -3  15   4      332.88      238.42    109.25 o 
   1 -15   5        2.81       28.93     18.45 o 
   2 -15   5       19.05       34.61     19.96 o 
   3 -15   5      311.55      215.69     86.43 o 
  -1 -14   5      458.61      314.26     96.43 o 
   0 -14   5       61.88       32.29     25.52 o 
   1 -14   5       59.12       56.94     30.55 o 
   2 -14   5     3393.87     3426.29    131.25 o 
   3 -14   5      353.63      259.42     97.80 o 
   4 -14   5      753.69      609.99    156.81 o 
   5 -14   5      654.38      482.47    157.55 o 
  -3 -13   5      128.15      105.02     38.57 o 
  -2 -13   5      597.65      429.75    119.31 o 
  -1 -13   5     2928.11     3020.40     88.66 o 
   0 -13   5      467.83      403.53    133.96 o 
   1 -13   5      162.97      154.15     37.81 o 
   2 -13   5     1919.58     1723.87    167.65 o 
   3 -13   5      289.53      291.97     73.90 o 
   4 -13   5      122.33       99.70     31.92 o 
   5 -13   5      613.17      450.91    155.93 o 
   6 -13   5       11.78       62.05     25.86 o 
  -4 -12   5      919.91      758.83    106.45 o 
  -3 -12   5     1179.11     1083.64    115.41 o 
  -2 -12   5      393.36      332.39    103.27 o 
  -1 -12   5     1500.13     1532.17     93.10 o 
   0 -12   5      911.05      949.93    157.57 o 
   1 -12   5     1302.11     1453.01     82.38 o 
   2 -12   5      344.28      396.90    105.39 o 
   3 -12   5      402.86      390.86     85.75 o 
   4 -12   5     4423.33     4558.93    182.41 o 
   5 -12   5     1486.22     1570.96     67.67 o 
   6 -12   5       50.37       44.02     29.06 o 
   7 -12   5     1815.87     1811.52    115.70 o 
  -4 -11   5     1279.78     1321.63    119.95 o 
  -3 -11   5     1678.10     1666.39    101.52 o 
  -2 -11   5      138.94      185.14     55.16 o 
  -1 -11   5        8.26       10.33     23.18 o 
   0 -11   5      928.35     1048.95    177.89 o 
   1 -11   5     6231.13     6602.38    137.56 o 
   2 -11   5     2340.57     2357.83     73.67 o 
   3 -11   5       98.85       80.09     45.58 o 
   4 -11   5     5666.80     5748.87    174.59 o 
   5 -11   5      101.93      140.25     46.50 o 
   6 -11   5     1261.74     1092.67    137.56 o 
   7 -11   5      538.15      360.66    141.57 o 
  -5 -10   5      515.46      339.12    101.84 o 
  -4 -10   5       45.81       11.74     31.52 o 
  -3 -10   5     1731.77     1843.59     85.46 o 
  -2 -10   5    10464.69    10809.79    185.76 o 
  -1 -10   5     1282.42     1346.59    128.94 o 
   0 -10   5       11.67       41.98     24.47 o 
   1 -10   5     3424.51     3376.43    109.17 o 
   2 -10   5      105.86      113.57     31.44 o 
   3 -10   5     1687.38     1692.04     61.91 o 
   4 -10   5     1309.13     1183.15    150.47 o 
   5 -10   5      512.11      452.21    100.79 o 
   6 -10   5     4751.15     5174.41    199.48 o 
   7 -10   5     1268.35     1479.68    346.37 o 
  -6  -9   5      278.37      249.24     58.65 o 
  -5  -9   5     4697.58     5000.47    139.92 o 
  -4  -9   5        1.63       66.84     31.26 o 
  -3  -9   5       74.25       99.29     37.37 o 
  -2  -9   5      652.02      718.66     95.60 o 
  -1  -9   5       76.15      121.18     35.28 o 
   0  -9   5      600.42      722.98    109.90 o 
   1  -9   5      219.22      234.53     41.75 o 
   2  -9   5      393.36      437.06     84.70 o 
   3  -9   5    13100.49    13975.18    227.46 o 
   4  -9   5      739.44      875.51    139.19 o 
   5  -9   5       91.89       40.98     21.96 o 
   6  -9   5     1092.56     1217.85     85.07 o 
   7  -9   5       72.93       83.83     36.54 o 
   8  -9   5      101.41       67.72     39.86 o 
  -6  -8   5       39.93       50.77     28.18 o 
  -5  -8   5       77.38       87.15     28.91 o 
  -4  -8   5      287.22      299.13     75.29 o 
  -3  -8   5       87.35      124.15     24.73 o 
  -2  -8   5     1275.41     1179.27     68.12 o 
  -1  -8   5       38.79       27.18     25.93 o 
   0  -8   5    25326.59    25623.30    643.38 o 
   1  -8   5       96.20       62.91     21.63 o 
   2  -8   5        5.19       12.86     21.51 o 
   3  -8   5     2131.14     2103.39     92.00 o 
   4  -8   5     1878.25     1912.99     61.16 o 
   5  -8   5        4.41       30.20     20.83 o 
   6  -8   5       28.01       44.28     26.83 o 
   7  -8   5      148.73      143.00     42.10 o 
   8  -8   5     3591.98     3479.24    160.73 o 
  -7  -7   5       94.20       93.98     40.02 o 
  -6  -7   5        9.76      -10.49     24.79 o 
  -5  -7   5     1680.91     1825.09    159.00 o 
  -4  -7   5        0.66       42.83     40.23 o 
  -3  -7   5    13088.46    13451.63    350.62 o 
  -2  -7   5       24.94       47.62     21.36 o 
  -1  -7   5      442.54      456.35     72.89 o 
   0  -7   5       33.39       44.66     22.05 o 
   1  -7   5     1657.84     1606.75    126.04 o 
   2  -7   5       64.57       91.87     20.10 o 
   3  -7   5     1612.98     1502.69     92.64 o 
   4  -7   5      114.66       71.87     20.61 o 
   5  -7   5    15878.68    16266.57    273.05 o 
   6  -7   5       54.94       65.16     28.80 o 
   7  -7   5      242.97      191.75     49.19 o 
   8  -7   5        1.89       -4.80     47.43 o 
  -7  -6   5      174.12      162.58     83.41 o 
  -6  -6   5     3625.02     3694.37    136.59 o 
  -5  -6   5      214.89      245.73     55.19 o 
  -4  -6   5      243.29      275.32     79.63 o 
  -3  -6   5     1078.41     1020.74    114.24 o 
  -2  -6   5     4223.92     4216.61    110.87 o 
  -1  -6   5      592.25      666.36     48.56 o 
   0  -6   5     1783.52     1601.39     68.09 o 
   1  -6   5       51.98       76.58     25.84 o 
   2  -6   5    26979.33    27256.43    257.89 o 
   3  -6   5       94.91      121.38     23.95 o 
   4  -6   5       25.07       20.75     20.48 o 
   5  -6   5      365.41      410.68     65.52 o 
   6  -6   5      622.26      703.49     47.67 o 
   7  -6   5     1082.12     1091.28     78.65 o 
   8  -6   5       17.03       12.55     31.00 o 
  -8  -5   5        1.53       24.91     32.48 o 
  -7  -5   5      455.87      353.23    102.22 o 
  -6  -5   5      445.18      459.88    102.52 o 
  -5  -5   5      684.39      702.68    118.01 o 
  -4  -5   5       73.72       82.08     25.98 o 
  -3  -5   5     1265.49     1193.68     58.92 o 
  -2  -5   5      401.93      383.17     70.11 o 
  -1  -5   5    35912.50    35509.22    910.68 o 
   0  -5   5     5158.50     5405.07    260.93 o 
   1  -5   5     3774.47     3534.85    203.45 o 
   2  -5   5      389.57      482.18     40.24 o 
   3  -5   5       51.68       69.14     25.56 o 
   4  -5   5      473.91      602.64     80.11 o 
   5  -5   5      325.16      333.98     58.46 o 
   6  -5   5      205.17      217.82     45.04 o 
   7  -5   5    11672.26    11822.96    576.49 o 
   8  -5   5      641.53      517.44    171.80 o 
  -8  -4   5      129.67       90.68     48.72 o 
  -7  -4   5      186.82      205.96     46.02 o 
  -6  -4   5      161.01      121.42     37.02 o 
  -5  -4   5     1964.66     2011.80     62.43 o 
  -4  -4   5     4355.02     4261.76    118.66 o 
  -3  -4   5      220.36      170.37     40.62 o 
  -2  -4   5    11782.86    11863.67    243.77 o 
  -1  -4   5     2474.86     2377.75     89.78 o 
   0  -4   5     1227.99     1297.57     41.34 o 
   1  -4   5      915.94      863.91     30.75 o 
   2  -4   5      706.39      803.15     24.69 o 
   3  -4   5       27.72       32.20     11.80 o 
   4  -4   5    14657.43    14534.47    311.92 o 
   5  -4   5      718.31      770.27    101.27 o 
   6  -4   5      912.72      853.79     77.29 o 
   7  -4   5       57.05       95.59     52.04 o 
   8  -4   5       14.97       45.58     43.18 o 
  -8  -3   5      177.56      131.38     45.76 o 
  -7  -3   5      965.81      763.36    130.92 o 
  -6  -3   5      789.92      789.95    116.97 o 
  -5  -3   5    11961.90     9680.38    300.24 o 
  -4  -3   5     3959.81     3701.94    257.15 o 
  -3  -3   5      416.35      396.82     62.33 o 
  -2  -3   5     2928.09     2920.80     85.99 o 
  -1  -3   5        5.67       35.85     12.36 o 
   0  -3   5     3981.60     3831.46     66.03 o 
   1  -3   5    12181.57    12265.06    105.54 o 
   2  -3   5     4919.97     4868.20    154.62 o 
   3  -3   5    12801.00    12854.76    106.95 o 
   4  -3   5     1146.03     1132.91     60.64 o 
   5  -3   5     1952.49     1898.74     55.75 o 
   6  -3   5        4.70       -1.31     11.73 o 
   7  -3   5     1265.84     1356.71     91.35 o 
   8  -3   5      133.60      174.39     60.34 o 
  -8  -2   5     2672.30     2743.90     98.16 o 
  -7  -2   5     1665.60     1751.62     84.33 o 
  -6  -2   5      758.54      728.49     90.17 o 
  -5  -2   5     1332.75     1457.87     84.82 o 
  -4  -2   5        1.59       39.68     21.13 o 
  -3  -2   5     1448.43     1400.96     65.42 o 
  -2  -2   5     1826.20     1784.99     86.67 o 
  -1  -2   5     5192.84     5249.23     67.33 o 
   0  -2   5    30592.85    30524.47    230.09 o 
   1  -2   5     2540.00     2439.02     41.96 o 
   2  -2   5     2486.17     2461.22     85.66 o 
   3  -2   5       14.43       49.99     10.71 o 
   4  -2   5     2967.93     2857.89     65.67 o 
   5  -2   5      610.20      576.94     58.77 o 
   6  -2   5     1367.98     1356.56     38.15 o 
   7  -2   5     1766.92     1905.52    289.72 o 
   8  -2   5     2212.02     2461.34    148.55 o 
  -9  -1   5      173.42      180.48     83.41 o 
  -8  -1   5       73.26       85.54     29.21 o 
  -7  -1   5      143.11      132.25     32.63 o 
  -6  -1   5     3541.72     3392.04    317.31 o 
  -5  -1   5     3062.01     3165.80     97.23 o 
  -4  -1   5      247.49      276.69     47.31 o 
  -3  -1   5    16535.19    15854.96    220.09 o 
  -2  -1   5      179.96      186.80     22.25 o 
  -1  -1   5     1422.47     1362.30     38.58 o 
   0  -1   5     2143.09     2247.65     40.84 o 
   1  -1   5      168.53      198.36     21.02 o 
   2  -1   5     2443.14     2450.09     25.78 o 
   3  -1   5     3264.78     3296.11     67.46 o 
   4  -1   5     2967.09     2782.55     72.19 o 
   5  -1   5    12685.38    12220.08    403.09 o 
   6  -1   5      671.12      740.91    166.64 o 
   7  -1   5     2299.11     2346.37    137.48 o 
   8  -1   5       45.55       93.56     39.49 o 
  -9   0   5       18.51        0.99     26.81 o 
  -8   0   5      207.65      214.85     48.31 o 
  -7   0   5      521.70      552.76     92.26 o 
  -6   0   5     8064.31     8430.31    170.20 o 
  -5   0   5       17.31       21.29     19.07 o 
  -4   0   5     1870.53     2030.09     72.13 o 
  -3   0   5       16.71       34.65     10.23 o 
  -2   0   5      907.14      893.59     25.13 o 
  -1   0   5     2192.84     2160.52     37.69 o 
   0   0   5     6039.07     6162.95     45.92 o 
   1   0   5       53.60       76.51     10.42 o 
   2   0   5    19845.86    19317.58    597.16 o 
   3   0   5     3333.43     3627.79    144.86 o 
   4   0   5      205.07      164.79     44.47 o 
   5   0   5      191.65      142.22     26.13 o 
   6   0   5       80.08      102.42     48.53 o 
   7   0   5       21.83      -11.63     50.38 o 
   8   0   5      635.92      447.31    222.00 o 
  -9   1   5      758.82      578.54    149.03 o 
  -8   1   5       11.38       12.39     20.93 o 
  -7   1   5     1000.95     1118.56    160.82 o 
  -6   1   5      898.12      963.89     69.75 o 
  -5   1   5     1706.59     1673.73     71.99 o 
  -4   1   5     4418.67     4745.70    124.81 o 
  -3   1   5     7548.12     7675.33    168.88 o 
  -2   1   5       28.34       41.35      7.75 o 
  -1   1   5    27727.84    28290.83    148.52 o 
   0   1   5     1697.97     1551.36     28.48 o 
   1   1   5       15.90       30.51      4.43 o 
   2   1   5     5039.13     4957.69    104.22 o 
   3   1   5      157.37      221.44     66.80 o 
   4   1   5     2855.89     3174.75    136.19 o 
   5   1   5     2750.41     2643.84    104.63 o 
   6   1   5       31.82       44.29     39.86 o 
   7   1   5     2160.94     2066.43    179.00 o 
  -9   2   5      225.18      165.47     54.54 o 
  -8   2   5      756.93      719.87    114.74 o 
  -7   2   5     1581.05     1575.74     74.13 o 
  -6   2   5     1330.97     1305.95     51.74 o 
  -5   2   5     2602.93     2588.25     90.96 o 
  -4   2   5     3961.85     3749.72    106.61 o 
  -3   2   5     3473.28     3447.62    170.88 o 
  -2   2   5     2612.51     2505.80     45.25 o 
  -1   2   5     8873.02     8753.84    109.42 o 
   0   2   5     7379.42     7572.94     75.07 o 
   1   2   5     3660.51     3617.79     39.80 o 
   2   2   5     6194.44     6112.93     70.65 o 
   3   2   5     3501.80     3673.00    142.83 o 
   4   2   5     2333.58     2265.92    117.55 o 
   5   2   5     2530.06     2653.81    101.31 o 
   6   2   5      414.55      411.15    106.85 o 
   7   2   5     1307.58     1158.33    275.33 o 
   8   2   5      100.95       88.21     42.44 o 
  -9   3   5      176.21       90.27     47.33 o 
  -8   3   5      704.84      642.60    129.35 o 
  -7   3   5     2107.13     2154.24     95.31 o 
  -6   3   5      535.01      529.48     76.53 o 
  -5   3   5     2368.94     2349.34    144.68 o 
  -4   3   5     8069.91     8528.12    106.07 o 
  -3   3   5     2181.11     1916.74     45.06 o 
  -2   3   5     3185.34     3286.31     36.65 o 
  -1   3   5     5317.02     5132.44     83.77 o 
   0   3   5     8306.03     8200.33    106.35 o 
   1   3   5    17227.11    17345.35    154.40 o 
   2   3   5     2289.18     2256.44     44.46 o 
   3   3   5      192.51      175.33     17.78 o 
   4   3   5     7185.57     7125.27    374.79 o 
   5   3   5      202.71      270.71     96.33 o 
   6   3   5      525.58      535.15    194.13 o 
   7   3   5     1904.42     1505.44    399.89 o 
  -9   4   5        3.01       28.68     33.75 o 
  -8   4   5      656.42      667.88    106.30 o 
  -7   4   5      734.58      801.62     98.92 o 
  -6   4   5      330.19      338.38     55.15 o 
  -5   4   5     3786.47     3765.87     95.39 o 
  -4   4   5       10.83       22.33      9.63 o 
  -3   4   5     4678.29     4524.30    132.57 o 
  -2   4   5    36114.53    39328.79    359.09 o 
  -1   4   5     9845.06    10558.81    154.64 o 
   0   4   5      405.71      437.08     15.25 o 
   1   4   5     8174.68     8276.22     93.78 o 
   2   4   5     2178.33     2097.83     41.63 o 
   3   4   5     1905.44     1889.69     77.95 o 
   4   4   5     2843.20     2797.25     43.82 o 
   5   4   5      835.07      762.13    205.76 o 
   6   4   5     3186.13     3190.07    141.17 o 
   7   4   5     1608.66     1400.63    156.49 o 
  -9   5   5       20.74       20.03     25.37 o 
  -8   5   5       10.48       13.59     32.54 o 
  -7   5   5      572.36      565.61    116.64 o 
  -6   5   5      530.84      556.35    104.70 o 
  -5   5   5    12210.42    12720.06    255.92 o 
  -4   5   5      537.95      588.18     54.25 o 
  -3   5   5       28.65       45.27      9.10 o 
  -2   5   5       62.02       54.89      7.09 o 
  -1   5   5     1912.27     2237.87     92.45 o 
   0   5   5      304.41      298.65     15.18 o 
   1   5   5      111.27      112.22     15.44 o 
   2   5   5     2099.66     1981.19     64.03 o 
   3   5   5    11658.10    12395.94    247.43 o 
   4   5   5      299.42      297.96     50.56 o 
   5   5   5       12.98       29.34     32.48 o 
   6   5   5     1045.93     1183.98    207.79 o 
   7   5   5       50.51       59.42     26.02 o 
  -9   6   5       46.65       61.89     32.39 o 
  -8   6   5     7442.42     7842.19    193.51 o 
  -7   6   5      493.85      457.39     95.99 o 
  -6   6   5       14.84       22.18     21.12 o 
  -5   6   5      131.51      154.21     55.73 o 
  -4   6   5      398.48      402.05     47.21 o 
  -3   6   5      243.10      227.19     23.91 o 
  -2   6   5     1044.94     1003.87     84.33 o 
  -1   6   5       79.06      107.03     36.54 o 
   0   6   5    24273.48    23802.16    320.78 o 
   1   6   5       85.86       86.24     14.67 o 
   2   6   5      143.17      122.66     16.89 o 
   3   6   5     1982.34     1953.71     52.93 o 
   5   6   5       23.55       33.95     21.04 o 
  -9   7   5      151.20       88.09     24.75 o 
  -8   7   5       69.59       53.87     39.21 o 
  -7   7   5       34.47       28.88     26.35 o 
  -6   7   5        2.72       40.94     23.54 o 
  -5   7   5     4400.52     4311.01     97.35 o 
  -4   7   5       24.24       26.36     18.13 o 
  -3   7   5    25584.99    26091.34    377.93 o 
  -2   7   5       19.97       37.83     26.94 o 
  -1   7   5     1073.63      917.14    158.52 o 
   0   7   5      930.10      900.14     24.79 o 
   1   7   5     1104.93     1038.64     92.93 o 
   2   7   5       90.18      113.72     27.50 o 
   3   7   5      651.92      690.78     87.32 o 
   4   7   5        5.47       35.25     42.26 o 
   5   7   5     9676.65     9955.71    192.10 o 
   6   7   5       50.18       35.06     34.51 o 
  -9   8   5      162.09      104.10     39.20 o 
  -8   8   5     3405.42     3609.26    193.39 o 
  -7   8   5     2822.81     2816.13     96.66 o 
  -6   8   5    12357.05    12667.80    232.88 o 
  -5   8   5        4.29       14.94     14.92 o 
  -4   8   5      364.92      381.81     35.34 o 
  -3   8   5     1370.20     1253.45     74.53 o 
  -2   8   5     1106.53     1225.50    171.80 o 
  -1   8   5       74.82       87.19     11.56 o 
   0   8   5     1176.00     1182.10     64.55 o 
   1   8   5      208.12      209.23     39.33 o 
   2   8   5    15564.31    17155.03    373.22 o 
   3   8   5      128.86      109.69     27.16 o 
   4   8   5      209.99      217.20    102.42 o 
   5   8   5       30.02       36.35     28.23 o 
  -8   9   5      132.31      106.68     26.97 o 
  -7   9   5      883.47      785.04    117.17 o 
  -6   9   5      383.33      317.14     70.48 o 
  -5   9   5      516.95      449.83     89.33 o 
  -4   9   5     1243.34     1286.30     63.84 o 
  -3   9   5     1636.37     1624.57     62.44 o 
  -2   9   5      572.22      553.63     14.30 o 
  -1   9   5    15049.40    14678.37    329.60 o 
   0   9   5      203.16      225.20     40.29 o 
   1   9   5       10.89       32.18     20.68 o 
   2   9   5     1084.58     1127.49     56.62 o 
   3   9   5      420.46      338.44    125.30 o 
   4   9   5        0.14       28.60     28.79 o 
   5   9   5      171.24      156.30     70.49 o 
  -8  10   5       76.08       69.20     55.18 o 
  -7  10   5      195.23      246.91     99.46 o 
  -6  10   5       60.85       85.44     62.19 o 
  -5  10   5      123.94      136.37     51.12 o 
  -4  10   5     3683.68     3731.68    136.74 o 
  -3  10   5      513.33      570.95     96.88 o 
  -2  10   5      821.04      743.13    121.24 o 
  -1  10   5     1663.95     1708.99    141.17 o 
   0  10   5       63.55       52.77     15.45 o 
   1  10   5       16.23       18.95     13.66 o 
   2  10   5       64.59       31.08     18.64 o 
  -8  11   5      468.21      316.11    110.91 o 
  -7  11   5     1128.21      939.47    340.47 o 
  -6  11   5      587.61      451.19    112.94 o 
  -5  11   5     2237.56     2019.19    118.47 o 
  -4  11   5     2000.24     1942.42    146.52 o 
  -3  11   5       62.17       97.07     47.79 o 
  -2  11   5      614.95      685.55    149.66 o 
  -1  11   5     1041.22     1075.47    170.14 o 
   0  11   5     2353.42     2278.83    121.98 o 
   1  11   5     2851.25     3059.97    146.52 o 
   2  11   5      718.89      474.26    161.47 o 
  -7  12   5     2640.85     2578.70    202.07 o 
  -6  12   5       67.07       68.65     67.54 o 
  -5  12   5      739.62      709.17    203.91 o 
  -4  12   5      368.79      372.02     93.38 o 
  -3  12   5     1097.20     1145.78    251.89 o 
  -2  12   5     2548.74     2694.22    302.27 o 
  -1  12   5      485.03      368.89    142.46 o 
   0  12   5     3062.74     3109.98    134.16 o 
   1  12   5     1319.46     1086.55    191.18 o 
  -6  13   5      295.35      319.25    123.45 o 
  -5  13   5     1569.38     1703.63    119.58 o 
  -4  13   5       33.53       80.09     63.48 o 
  -3  13   5     3328.37     3636.28    131.76 o 
  -2  13   5      321.75      262.23     75.84 o 
  -1  13   5      530.11      460.60    123.45 o 
   0  13   5      225.35      228.09     53.70 o 
   1  13   5       71.82       51.30     31.37 o 
  -5  14   5      493.96      496.40    226.24 o 
  -4  14   5      101.54       86.92     63.48 o 
  -3  14   5      381.67      385.50    149.29 o 
  -2  14   5      491.27      395.64    173.09 o 
  -1  14   5       71.98       82.12     35.80 o 
   0  14   5     1065.37      856.43    163.13 o 
   1 -15   6      320.82      222.53     63.67 o 
   2 -15   6       19.50       18.43     15.74 o 
   3 -15   6      242.75      255.58     83.41 o 
  -1 -14   6      345.28      278.62     72.54 o 
   0 -14   6      401.23      320.54     84.77 o 
   1 -14   6     6770.74     6997.99    167.48 o 
   2 -14   6      102.49       68.49     44.30 o 
   3 -14   6      868.51      885.34    163.21 o 
   4 -14   6      292.61      201.30     49.56 o 
   5 -14   6       29.20       48.87     23.80 o 
  -3 -13   6      157.30       25.65     54.44 o 
  -2 -13   6     2026.81     2024.41    112.90 o 
  -1 -13   6       12.37       38.97     29.84 o 
   0 -13   6      339.51      247.59     58.64 o 
   1 -13   6      700.70      579.16    143.10 o 
   2 -13   6       51.25       79.66     38.17 o 
   3 -13   6     2009.21     1980.79     95.56 o 
   4 -13   6      349.22      358.07     85.03 o 
   5 -13   6       53.83       65.35     33.34 o 
   6 -13   6     4333.30     4408.26    196.90 o 
  -4 -12   6      101.84       58.17     34.51 o 
  -3 -12   6        4.08       32.96     21.84 o 
  -2 -12   6      129.30      111.68     28.97 o 
  -1 -12   6      281.19      232.64     45.57 o 
   0 -12   6     3788.98     3692.11    131.74 o 
   1 -12   6      145.19      169.65     44.58 o 
   2 -12   6      561.82      493.21    106.38 o 
   3 -12   6     8582.55     8342.97    224.66 o 
   4 -12   6      131.95      130.77     29.17 o 
   5 -12   6     1000.07      756.16    175.37 o 
   6 -12   6      423.84      344.14     94.67 o 
  -4 -11   6     1252.51     1141.71    138.00 o 
  -3 -11   6     3703.84     3891.08    141.63 o 
  -2 -11   6       26.14       92.94     29.69 o 
  -1 -11   6       23.25       76.10     34.57 o 
   0 -11   6     5188.68     5236.84    114.06 o 
   1 -11   6       42.15       52.97     28.94 o 
   2 -11   6      182.37      193.89     40.26 o 
   3 -11   6      742.56      671.68    120.96 o 
   4 -11   6      398.84      366.59     71.58 o 
   5 -11   6     1946.28     2066.38     78.80 o 
   6 -11   6        2.45       22.26     34.51 o 
   7 -11   6      110.46       97.26     26.82 o 
  -5 -10   6      270.09      241.88     61.57 o 
  -4 -10   6      637.58      505.18    116.12 o 
  -3 -10   6     1300.86     1234.47    174.54 o 
  -2 -10   6      108.29      101.69     38.01 o 
  -1 -10   6      813.61      844.67    170.54 o 
   0 -10   6      299.54      337.05     77.87 o 
   1 -10   6      585.76      620.51    106.11 o 
   2 -10   6     8019.78     8033.97    364.92 o 
   3 -10   6        9.14       32.94     27.40 o 
   4 -10   6      609.63      771.21    110.99 o 
   5 -10   6     1021.18     1175.22    147.82 o 
   6 -10   6      493.25      391.10    110.67 o 
   7 -10   6      231.52       86.36     89.68 o 
  -6  -9   6      381.75      318.22    109.96 o 
  -5  -9   6       54.41       38.30     29.01 o 
  -4  -9   6     1266.48     1273.14    164.26 o 
  -3  -9   6       90.49      119.58     44.29 o 
  -2  -9   6      215.92      255.77     47.86 o 
  -1  -9   6     9563.13     9791.09    177.00 o 
   0  -9   6      378.57      428.72     64.12 o 
   1  -9   6      593.83      644.62    103.44 o 
   2  -9   6     2653.13     2575.07     69.61 o 
   3  -9   6      311.87      383.68     74.81 o 
   4  -9   6      634.83      749.67    113.89 o 
   5  -9   6      776.07      719.47    114.29 o 
   6  -9   6     2051.27     2276.84     87.16 o 
   7  -9   6     2920.23     2762.94    118.75 o 
   8  -9   6      201.20      125.12     72.71 o 
  -6  -8   6      181.67      162.23     53.78 o 
  -5  -8   6        6.71       51.88     28.58 o 
  -4  -8   6     6800.21     6706.86    162.85 o 
  -3  -8   6      123.17      180.02     34.19 o 
  -2  -8   6       67.38       44.26     35.89 o 
  -1  -8   6     3120.35     2996.72    166.27 o 
   0  -8   6       13.52       50.83     23.04 o 
   1  -8   6     2421.39     2416.64     88.70 o 
   2  -8   6       70.76       83.83     39.40 o 
   3  -8   6     3963.04     3804.53     92.19 o 
   4  -8   6     8959.96     9233.23    172.09 o 
   5  -8   6     1496.49     1409.46     69.01 o 
   6  -8   6       45.51       53.46     27.17 o 
   7  -8   6     1714.20     1601.25    124.60 o 
   8  -8   6       71.46      129.18     86.36 o 
  -7  -7   6     1073.77      676.59    233.86 o 
  -6  -7   6        4.78       41.89     48.81 o 
  -5  -7   6      559.59      558.66    106.14 o 
  -4  -7   6     2202.02     2260.04    161.56 o 
  -3  -7   6       27.24       25.98     28.38 o 
  -2  -7   6      481.02      616.09     82.04 o 
  -1  -7   6      126.65      197.63     42.44 o 
   0  -7   6      247.26      303.27     50.44 o 
   1  -7   6     8261.03     8098.84    129.88 o 
   2  -7   6        3.46       43.18     17.29 o 
   3  -7   6       55.83      126.41     29.71 o 
   4  -7   6     1861.52     1785.07     70.18 o 
   5  -7   6        1.32       27.51     22.12 o 
   6  -7   6      321.07      383.76     69.37 o 
   7  -7   6     1302.68     1272.83     80.87 o 
   8  -7   6     1579.18     1675.59    113.67 o 
  -7  -6   6      645.74      528.16    159.82 o 
  -6  -6   6      638.03      654.59     99.51 o 
  -5  -6   6      156.18      188.46     38.28 o 
  -4  -6   6      143.13      132.19     29.86 o 
  -3  -6   6      166.31      253.58     44.95 o 
  -2  -6   6     2621.52     2567.17     98.76 o 
  -1  -6   6     2894.46     3106.73    247.46 o 
   0  -6   6      158.11      132.42     30.92 o 
   1  -6   6     6794.15     7054.24    250.51 o 
   2  -6   6     1492.13     1404.79     95.22 o 
   3  -6   6     2131.52     2044.92    108.41 o 
   4  -6   6     2912.57     2896.94    100.56 o 
   5  -6   6      355.73      470.28     80.06 o 
   6  -6   6      477.27      569.09     81.71 o 
   7  -6   6       12.05       20.08     12.92 o 
   8  -6   6       11.58       78.06     50.75 o 
  -8  -5   6        2.82       38.96     28.97 o 
  -7  -5   6      496.53      379.39    102.60 o 
  -6  -5   6      654.30      674.74    103.94 o 
  -5  -5   6      220.49      241.77     49.68 o 
  -4  -5   6      389.86      449.86     90.05 o 
  -3  -5   6    12075.67    12249.55    247.71 o 
  -2  -5   6     3387.76     3198.10     92.90 o 
  -1  -5   6    13359.78    13595.17    389.65 o 
   0  -5   6     5483.04     6133.70    115.88 o 
   1  -5   6     7991.79     8541.05    138.16 o 
   2  -5   6       71.34       88.27     38.66 o 
   3  -5   6      413.78      511.69    100.28 o 
   4  -5   6      674.02      712.45    128.44 o 
   5  -5   6     2833.83     2980.52     81.61 o 
   6  -5   6     4628.47     4682.62    180.57 o 
   7  -5   6      350.59      384.57    114.41 o 
   8  -5   6      105.11      189.33     74.74 o 
  -8  -4   6       46.75       45.97     23.74 o 
  -7  -4   6      631.50      590.67    105.26 o 
  -6  -4   6     3152.57     3401.10    252.72 o 
  -5  -4   6     1048.89     1055.80     73.09 o 
  -4  -4   6     2639.51     2684.84     90.39 o 
  -3  -4   6     1283.93     1184.40     58.30 o 
  -2  -4   6     1864.77     1758.00    102.49 o 
  -1  -4   6       25.56       65.38     22.92 o 
   0  -4   6     1094.50     1070.70     42.93 o 
   1  -4   6     2979.84     2864.34     63.15 o 
   2  -4   6     6003.80     5998.25     65.02 o 
   3  -4   6     9057.76     9096.20    100.61 o 
   4  -4   6     5568.59     5390.01    102.57 o 
   5  -4   6     1851.48     1800.36     82.58 o 
   6  -4   6     4083.12     3966.50    126.15 o 
   7  -4   6       22.62       79.35     53.52 o 
   8  -4   6       24.64       45.76     35.25 o 
  -8  -3   6     1292.04      931.48    176.77 o 
  -7  -3   6      474.42      430.79     88.40 o 
  -6  -3   6     3055.21     3262.14     92.73 o 
  -5  -3   6        7.21       27.62     29.25 o 
  -4  -3   6      131.58      179.37     36.02 o 
  -3  -3   6     2294.75     2413.26     90.51 o 
  -2  -3   6       60.05       38.15     17.72 o 
  -1  -3   6    12420.86    11929.57    122.46 o 
   0  -3   6    10290.76     9734.11    215.09 o 
   1  -3   6    14196.89    13186.66    360.34 o 
   2  -3   6     9660.06     9801.62    112.36 o 
   3  -3   6     5228.39     5090.79     77.83 o 
   4  -3   6       65.18       72.71     13.97 o 
   5  -3   6        1.50       17.40     12.99 o 
   6  -3   6      140.53      179.65     45.30 o 
   7  -3   6     4635.77     4867.13    220.15 o 
   8  -3   6     1230.78      990.03    343.79 o 
  -8  -2   6      618.23      512.46    152.29 o 
  -7  -2   6        1.32       28.13     33.48 o 
  -6  -2   6    10631.27    10538.67    259.95 o 
  -5  -2   6      265.74      285.21     47.05 o 
  -4  -2   6     3640.42     3624.11    104.44 o 
  -3  -2   6      768.78      848.67     43.48 o 
  -2  -2   6     3914.57     3928.56     89.69 o 
  -1  -2   6    18278.02    18413.69    286.03 o 
   0  -2   6     1722.08     1575.34     36.16 o 
   1  -2   6     2331.61     2201.12     45.97 o 
   2  -2   6     2446.02     2285.34     49.95 o 
   3  -2   6       43.82       50.43     17.69 o 
   4  -2   6     6214.89     6096.39    105.65 o 
   5  -2   6      893.99      835.69     83.62 o 
   6  -2   6     1193.20     1302.08    137.85 o 
   7  -2   6     2214.58     2063.48    412.25 o 
   8  -2   6      420.48      418.71    180.29 o 
  -9  -1   6      119.35       86.98     75.66 o 
  -8  -1   6     3171.31     2965.34    186.66 o 
  -7  -1   6     3001.89     2946.56    112.95 o 
  -6  -1   6     2728.28     2847.10    110.81 o 
  -5  -1   6     2799.89     2848.37    104.74 o 
  -3  -1   6      685.30      647.48     62.93 o 
  -2  -1   6      807.93      727.17     33.83 o 
  -1  -1   6      286.39      288.17     30.63 o 
   0  -1   6     6856.82     7207.61    106.60 o 
   1  -1   6     5214.35     5119.36     50.49 o 
   2  -1   6       16.91       17.58      5.10 o 
   3  -1   6      608.27      550.54     41.57 o 
   4  -1   6    10821.74    10600.43    169.43 o 
   5  -1   6      599.33      519.33     29.35 o 
   6  -1   6     1806.26     1785.38    150.40 o 
   7  -1   6     1026.02     1016.42    182.14 o 
   8  -1   6      646.13      574.64    258.17 o 
  -9   0   6      257.10      170.93     54.41 o 
  -8   0   6       88.28       50.01     31.74 o 
  -7   0   6     4498.29     4605.85    106.95 o 
  -6   0   6       63.69       81.87     37.65 o 
  -5   0   6     1346.46     1387.92     80.67 o 
  -4   0   6     2864.74     2967.47     87.81 o 
  -3   0   6     9606.90    10063.52    150.52 o 
  -2   0   6     1709.03     1584.55     40.37 o 
  -1   0   6      401.23      352.52     22.38 o 
   0   0   6      249.51      193.88     18.30 o 
   1   0   6    43158.12    43959.02    128.62 o 
   2   0   6       66.24      136.56     32.20 o 
   3   0   6     5592.78     5938.92    135.63 o 
   4   0   6     6413.37     6589.96    218.49 o 
   5   0   6     1534.19     1512.64    171.80 o 
   6   0   6      391.68      402.66     98.73 o 
   7   0   6        3.49       32.11     37.28 o 
   8   0   6        0.83       37.46     41.71 o 
  -9   1   6      337.58      240.81     75.98 o 
  -8   1   6       11.95       45.29     32.39 o 
  -7   1   6      380.67      382.50     64.02 o 
  -6   1   6     2251.13     2152.16    109.25 o 
  -5   1   6     2343.95     2285.74     88.09 o 
  -4   1   6     1277.17     1176.39     56.56 o 
  -3   1   6     1767.93     1687.12     55.17 o 
  -2   1   6    28076.79    28388.79    412.56 o 
  -1   1   6     1712.56     1787.53     38.60 o 
   0   1   6     5302.28     5444.10     60.40 o 
   1   1   6     6950.23     6914.61     61.13 o 
   2   1   6     6598.37     6838.91    229.93 o 
   3   1   6     3280.69     3314.26    130.10 o 
   4   1   6      131.64      151.13     41.52 o 
   5   1   6       45.12       66.99     22.33 o 
   6   1   6     9444.16     9952.20    393.06 o 
   7   1   6      125.39      141.17     72.52 o 
   8   1   6      516.01      307.62    177.52 o 
  -9   2   6       95.36       87.00     39.59 o 
  -8   2   6     2032.44     2210.21    107.16 o 
  -7   2   6        5.77        6.69     32.37 o 
  -6   2   6        3.88       -4.41     25.06 o 
  -5   2   6    12066.47    11991.64    260.47 o 
  -4   2   6       31.42       42.29     19.88 o 
  -3   2   6       18.04       19.96      8.08 o 
  -2   2   6      767.25      758.41     25.76 o 
  -1   2   6     5200.34     5254.70     49.94 o 
   0   2   6    10285.02    10699.20     88.07 o 
   1   2   6     2554.35     2506.44     44.53 o 
   2   2   6      388.01      313.10     54.99 o 
   3   2   6    21492.89    22916.58    594.21 o 
   4   2   6     1004.21     1106.29     91.35 o 
   5   2   6      461.36      506.55    180.85 o 
   6   2   6     1487.19     1477.58     91.71 o 
   7   2   6        6.80       39.86     41.71 o 
  -9   3   6      238.58      209.75     68.61 o 
  -8   3   6      934.81      858.40    176.06 o 
  -7   3   6        3.36        2.79     24.48 o 
  -6   3   6      228.13      243.21     51.19 o 
  -5   3   6      700.65      729.33     83.31 o 
  -4   3   6       19.35       38.71     18.37 o 
  -3   3   6    24675.44    25044.57    304.06 o 
  -2   3   6      924.21      906.28     19.61 o 
  -1   3   6     3616.92     3572.16     34.56 o 
   0   3   6    19334.52    19547.71    170.47 o 
   1   3   6     2172.49     2111.97     38.25 o 
   2   3   6       99.87      144.79     17.43 o 
   3   3   6      346.43      362.80    115.89 o 
   4   3   6       13.51       44.29     37.65 o 
   5   3   6     3301.23     3350.25    126.04 o 
   6   3   6       47.17       42.07     28.23 o 
   7   3   6       79.65      132.31     39.68 o 
  -9   4   6      194.83      176.95     63.38 o 
  -8   4   6      866.91      767.39    159.91 o 
  -7   4   6        5.84       26.78     25.94 o 
  -6   4   6    11191.67    11712.67    211.66 o 
  -5   4   6     1042.10     1065.73     62.10 o 
  -4   4   6     3871.95     3921.22     85.19 o 
  -3   4   6     8330.12     8177.11    121.56 o 
  -2   4   6      265.62      198.49     18.68 o 
  -1   4   6     3409.54     3411.98     87.12 o 
   0   4   6       34.75       46.43      6.59 o 
   1   4   6      517.91      463.14     20.11 o 
   2   4   6    18105.45    18036.81    540.63 o 
   3   4   6      209.88      206.55     22.06 o 
   4   4   6     2351.18     2504.89     89.50 o 
   5   4   6     3531.12     3854.40    155.01 o 
   6   4   6      957.68     1078.61    231.04 o 
   7   4   6       78.49       38.01     51.85 o 
  -9   5   6     4217.13     4407.99    130.46 o 
  -8   5   6       16.08       31.89     23.77 o 
  -7   5   6     1409.21     1454.30     74.80 o 
  -6   5   6     1509.48     1533.21    108.51 o 
  -5   5   6      514.40      618.49     89.15 o 
  -4   5   6     2568.84     2586.63     61.97 o 
  -3   5   6      670.84      647.76     34.95 o 
  -2   5   6       10.29       29.16     20.67 o 
  -1   5   6    29159.87    28345.07    379.41 o 
   0   5   6     1046.13     1076.57     24.65 o 
   1   5   6     4960.10     4915.21     94.42 o 
   2   5   6     4860.15     4794.20    190.46 o 
   3   5   6     1496.28     1412.45     56.11 o 
   4   5   6      782.80      742.02    200.22 o 
   5   5   6       97.23       94.85     40.60 o 
   6   5   6      187.41      212.95     76.21 o 
  -9   6   6      541.93      445.78    131.68 o 
  -8   6   6       50.13       58.13     39.86 o 
  -7   6   6      702.26      762.73    118.44 o 
  -6   6   6      189.48      196.20     41.55 o 
  -5   6   6      355.61      406.06     58.44 o 
  -4   6   6    16014.11    16384.85    252.11 o 
  -3   6   6       35.86       45.04     12.09 o 
  -2   6   6     2530.70     2370.18    180.85 o 
  -1   6   6     5654.45     5631.85    125.85 o 
   0   6   6      979.04      974.93     32.17 o 
   1   6   6     2050.09     1956.31     59.40 o 
   2   6   6       18.40       21.55     18.52 o 
   3   6   6     1600.35     1632.25     70.22 o 
   4   6   6     5870.71     5937.99    184.17 o 
   5   6   6     1471.24     1344.16    262.23 o 
   6   6   6      151.62       35.80     50.93 o 
  -9   7   6        4.17       27.84     22.17 o 
  -8   7   6     1705.28     1757.83     93.41 o 
  -7   7   6     5998.29     6118.72    183.63 o 
  -6   7   6      451.17      467.18     60.79 o 
  -5   7   6        3.82       -2.90     17.91 o 
  -4   7   6     4208.55     4219.96     77.65 o 
  -3   7   6       15.97       22.63      7.05 o 
  -2   7   6      774.32      716.92     62.74 o 
  -1   7   6      161.08      176.05     45.03 o 
   0   7   6      335.77      301.61     21.96 o 
   1   7   6     6947.04     6973.21    114.29 o 
   2   7   6        7.01       20.16     13.95 o 
   3   7   6      331.11      335.31     74.74 o 
   4   7   6     1699.86     1799.59     93.19 o 
   5   7   6       45.81       76.95     53.52 o 
   6   7   6       22.22       43.73     54.25 o 
  -9   8   6      158.98      126.16     42.62 o 
  -8   8   6     1625.76     1574.00    166.17 o 
  -7   8   6     1662.32     1758.78     61.92 o 
  -6   8   6      653.14      574.83    121.73 o 
  -5   8   6      403.57      403.79     71.38 o 
  -4   8   6       11.94       13.74      8.72 o 
  -3   8   6      480.78      448.79     40.62 o 
  -2   8   6     3819.88     3940.39    138.96 o 
  -1   8   6      690.36      732.61    150.58 o 
   0   8   6      331.24      297.62     46.20 o 
   1   8   6     4592.16     4566.41     90.64 o 
   2   8   6      155.06      172.50     43.57 o 
   3   8   6      293.07      254.66     96.14 o 
   4   8   6      504.39      373.69    147.08 o 
   5   8   6       22.98       22.51     25.47 o 
  -8   9   6       12.68       58.68     41.15 o 
  -7   9   6        7.23       26.13     22.11 o 
  -6   9   6      384.38      345.41     72.51 o 
  -5   9   6     1453.84     1392.72     67.51 o 
  -4   9   6      861.24      858.10     94.02 o 
  -3   9   6     1791.73     1796.09     88.21 o 
  -2   9   6     5856.26     5866.02    167.19 o 
  -1   9   6     1418.38     1544.56     71.97 o 
   0   9   6       95.75       69.23     19.90 o 
   1   9   6      927.70      906.43     37.41 o 
   2   9   6       24.50       24.33     11.07 o 
   3   9   6     1075.47     1117.00     75.84 o 
   4   9   6      654.87      262.23    164.05 o 
  -8  10   6      658.44      552.50    170.88 o 
  -7  10   6      120.31      186.38     54.81 o 
  -6  10   6      869.65      864.37    236.39 o 
  -5  10   6     3225.57     3553.79    179.92 o 
  -4  10   6     3275.75     3595.13    136.93 o 
  -3  10   6      177.82      233.62     69.20 o 
  -2  10   6      567.27      514.49    155.38 o 
  -1  10   6       50.60      103.16     48.35 o 
   0  10   6      646.60      704.56    152.06 o 
   1  10   6      201.17      201.70     52.41 o 
   2  10   6     1039.90     1069.39    112.38 o 
  -7  11   6      189.89      224.58     74.18 o 
  -6  11   6      199.48      221.63     69.75 o 
  -5  11   6        2.98       24.36     33.95 o 
  -4  11   6       56.47      100.76     43.73 o 
  -3  11   6     1839.97     1868.24    113.67 o 
  -2  11   6      553.06      550.84     99.28 o 
  -1  11   6     2295.11     2200.59    247.09 o 
   0  11   6     1737.48     1641.08    188.41 o 
   1  11   6     1091.27      938.92    169.96 o 
  -7  12   6       62.64       37.46     36.72 o 
  -6  12   6     1224.11     1184.90    225.50 o 
  -5  12   6      102.20       56.65     35.80 o 
  -4  12   6     1017.69      941.32    204.10 o 
  -3  12   6       53.94       41.71     30.63 o 
  -2  12   6     1857.86     1792.95    395.64 o 
  -1  12   6     1341.71     1149.47    260.20 o 
   0  12   6        1.28       23.44     29.71 o 
   1  12   6      284.20      264.99     94.48 o 
  -6  13   6       53.17      162.95     57.94 o 
  -5  13   6      714.40      681.12    245.25 o 
  -4  13   6     1941.80     1962.54    312.23 o 
  -3  13   6      117.27      174.20     67.54 o 
  -2  13   6      287.55      304.85    143.94 o 
  -1  13   6     1009.23      980.99    110.72 o 
   0  13   6       71.02       41.52     40.78 o 
  -5  14   6       72.17       83.78     61.08 o 
  -4  14   6      946.85      795.35    248.75 o 
  -3  14   6      155.75       85.99     48.72 o 
  -2  14   6      543.09      399.70    136.37 o 
  -1  14   6       72.93       99.83     65.69 o 
   2 -15   7      731.47      528.35    162.26 o 
  -1 -14   7      112.54      105.94     31.23 o 
   0 -14   7       41.19       37.27     21.69 o 
   1 -14   7      365.34      346.72    159.53 o 
   2 -14   7       10.54       18.80     28.29 o 
   3 -14   7      636.30      474.32    108.14 o 
   4 -14   7        3.78       63.49     26.80 o 
  -2 -13   7      589.53      449.25    144.41 o 
  -1 -13   7      384.03      371.41     88.96 o 
   0 -13   7      404.10      398.59     91.44 o 
   1 -13   7       81.33       83.38     33.37 o 
   2 -13   7     3148.69     3236.77    119.68 o 
   3 -13   7      213.79      140.60     47.29 o 
   4 -13   7      111.81      106.16     41.81 o 
   5 -13   7      140.22      126.59     37.96 o 
  -3 -12   7      252.56      235.71     64.64 o 
  -2 -12   7      358.35      356.04     84.28 o 
  -1 -12   7     1867.69     1927.61     99.31 o 
   0 -12   7      183.76      221.06     49.48 o 
   1 -12   7       39.26       12.43     26.56 o 
   2 -12   7      495.39      362.59     95.86 o 
   3 -12   7     1565.17     1712.39     90.39 o 
   4 -12   7      362.88      316.79    115.33 o 
   5 -12   7     2336.27     2300.33    187.77 o 
   6 -12   7        9.73       30.32     29.71 o 
  -4 -11   7     2306.31     2245.06    133.88 o 
  -3 -11   7        0.51       52.17     28.96 o 
  -2 -11   7      430.19      465.84    101.38 o 
  -1 -11   7       59.02       88.58     34.14 o 
   0 -11   7     2821.41     2744.74     88.74 o 
   1 -11   7      455.58      518.02     90.10 o 
   2 -11   7     5548.33     5353.85    116.65 o 
   3 -11   7       12.57       -6.47     31.89 o 
   4 -11   7     1418.51     1284.75    100.86 o 
   5 -11   7      211.53      203.84     39.73 o 
   6 -11   7      562.17      521.47     98.34 o 
   7 -11   7      497.08      413.83    150.99 o 
  -5 -10   7      476.67      336.83    130.93 o 
  -4 -10   7       63.82       49.69     31.64 o 
  -3 -10   7     2184.03     2225.15    116.49 o 
  -2 -10   7      197.32      209.95     53.97 o 
  -1 -10   7     1022.03     1092.89    123.93 o 
   0 -10   7       52.12       44.47     23.38 o 
   1 -10   7     2866.80     2924.94     94.11 o 
   2 -10   7        0.34       34.60     16.05 o 
   3 -10   7     2804.52     2777.83    120.50 o 
   4 -10   7        6.42       16.90     30.27 o 
   5 -10   7     3540.02     3432.03    154.96 o 
   6 -10   7        5.55       30.55     49.64 o 
   7 -10   7     2432.64     2438.24     85.41 o 
  -6  -9   7       67.65       76.49     36.17 o 
  -5  -9   7       23.90       45.79     18.24 o 
  -4  -9   7       30.19       38.77     32.59 o 
  -3  -9   7      138.68      165.62     33.36 o 
  -2  -9   7     3607.79     3586.75    114.76 o 
  -1  -9   7      789.12      837.35    146.18 o 
   0  -9   7     2281.60     2295.66     87.29 o 
   1  -9   7       44.36       65.19     40.07 o 
   2  -9   7      457.22      581.43    124.38 o 
   3  -9   7       12.40        7.46     24.19 o 
   4  -9   7     3107.13     3116.50    275.60 o 
   5  -9   7      325.13      298.25     62.01 o 
   6  -9   7     1849.20     1615.48    158.89 o 
   7  -9   7       40.60       22.07     20.96 o 
  -6  -8   7      138.47      123.90     42.46 o 
  -5  -8   7     1343.10     1214.78    212.87 o 
  -4  -8   7     1193.02     1324.06    185.03 o 
  -3  -8   7      356.82      370.97     72.48 o 
  -2  -8   7     2512.82     2483.02     86.25 o 
  -1  -8   7     1195.49     1280.14     60.17 o 
   0  -8   7      635.56      763.56    124.61 o 
   1  -8   7      968.82     1080.74    139.45 o 
   2  -8   7     2219.65     2150.25     84.41 o 
   3  -8   7     6875.33     6961.07    145.23 o 
   4  -8   7     1299.76     1183.81    105.03 o 
   5  -8   7      577.71      590.19     98.94 o 
   6  -8   7      965.13      959.74    130.65 o 
   7  -8   7     1037.40      989.22     86.81 o 
   8  -8   7      408.44      377.93     98.91 o 
  -7  -7   7     1139.84     1084.99    161.81 o 
  -6  -7   7      442.72      441.09    141.47 o 
  -5  -7   7      414.13      381.05     77.31 o 
  -4  -7   7      109.03      161.34     40.64 o 
  -3  -7   7     1700.19     1697.23     64.58 o 
  -2  -7   7       19.62       35.15     19.87 o 
  -1  -7   7     2397.21     2396.99    116.36 o 
   0  -7   7     9478.61     9452.32    196.17 o 
   1  -7   7     7231.62     7226.46    160.43 o 
   2  -7   7     3411.57     3504.65    105.96 o 
   3  -7   7     1328.36     1283.98     61.13 o 
   4  -7   7      447.62      475.86     87.00 o 
   5  -7   7     2873.79     2923.16     71.88 o 
   6  -7   7      435.14      471.22     71.96 o 
   7  -7   7     2443.83     2371.10    121.61 o 
   8  -7   7     2175.19     1699.21    440.12 o 
  -7  -6   7        2.08       16.30     21.30 o 
  -6  -6   7      250.17      257.13     51.98 o 
  -5  -6   7        0.06       34.48     24.24 o 
  -4  -6   7     1998.80     2139.24    107.76 o 
  -3  -6   7     8521.19     8558.65    211.11 o 
  -2  -6   7     1573.48     1535.90     79.39 o 
   0  -6   7     4001.39     3934.77    109.34 o 
   1  -6   7      877.29      775.80     57.33 o 
   2  -6   7     4277.36     4244.05    118.37 o 
   3  -6   7      587.53      533.24     38.45 o 
   4  -6   7     5591.51     5498.61    124.91 o 
   5  -6   7    14231.33    14107.30    308.97 o 
   6  -6   7      353.89      325.84     54.71 o 
   7  -6   7       11.85       -5.17     49.46 o 
   8  -6   7      478.46      490.13    110.72 o 
  -7  -5   7      152.49      103.71     58.50 o 
  -6  -5   7      519.94      544.11    119.64 o 
  -5  -5   7     2765.88     2896.91     88.83 o 
  -4  -5   7     8695.78     8914.70    170.59 o 
  -3  -5   7     1885.86     2086.29     77.54 o 
  -2  -5   7     4546.45     4811.75     91.26 o 
  -1  -5   7     1652.90     1639.05     86.27 o 
   0  -5   7      604.99      580.33     54.90 o 
   1  -5   7     3991.70     4043.71    110.24 o 
   2  -5   7    11327.59    11594.39    158.19 o 
   3  -5   7     3557.40     3465.35    103.89 o 
   4  -5   7     4800.30     4748.94    114.25 o 
   5  -5   7     5255.54     5347.35    109.52 o 
   6  -5   7     1701.42     1675.17     91.23 o 
   7  -5   7      224.72      275.51     95.22 o 
   8  -5   7      125.38      179.18     62.00 o 
  -8  -4   7       82.10       93.14     39.87 o 
  -7  -4   7     6029.80     6040.65    234.08 o 
  -6  -4   7       45.99       87.11     36.17 o 
  -5  -4   7      992.51     1159.05    150.49 o 
  -4  -4   7       37.37       35.87     27.56 o 
  -3  -4   7     1361.14     1441.43     89.04 o 
  -2  -4   7      391.73      467.30     88.73 o 
  -1  -4   7     3700.87     3676.08    100.28 o 
   0  -4   7     3737.08     3703.71    207.05 o 
   2  -4   7     3746.77     3820.23     97.51 o 
   3  -4   7     4349.35     4245.24    105.24 o 
   4  -4   7     1083.65     1078.49     50.66 o 
   5  -4   7     3009.95     2811.86     53.40 o 
   6  -4   7     3300.56     3244.06     72.14 o 
   7  -4   7       42.74       14.02     38.01 o 
   8  -4   7      635.95      534.23    184.90 o 
  -8  -3   7     1042.94      674.89    215.64 o 
  -7  -3   7      355.20      294.75     67.53 o 
  -6  -3   7      913.88      980.55    112.54 o 
  -5  -3   7       82.06       77.96     26.99 o 
  -4  -3   7        1.39       25.61     18.51 o 
  -3  -3   7      664.78      805.63    127.92 o 
  -2  -3   7    29044.71    29999.11    397.31 o 
  -1  -3   7      417.94      472.23     83.90 o 
   0  -3   7     9218.94     9085.65    126.78 o 
   1  -3   7        4.58       15.99      9.03 o 
   2  -3   7     9750.33     9858.86    173.63 o 
   3  -3   7      177.65      164.77     22.00 o 
   4  -3   7     2825.86     2719.01     70.10 o 
   5  -3   7      609.16      670.48     60.96 o 
   6  -3   7     5349.04     5771.73    174.94 o 
   7  -3   7      711.08      701.24    253.18 o 
   8  -3   7      817.30      508.21    179.74 o 
  -8  -2   7      762.91      474.00    128.22 o 
  -7  -2   7      128.98      130.44     47.33 o 
  -6  -2   7      320.58      332.12     56.49 o 
  -5  -2   7    14607.92    15142.88    303.12 o 
  -4  -2   7       43.76      101.86     33.03 o 
  -3  -2   7     5464.22     5504.01     85.79 o 
  -2  -2   7      964.75      875.84     32.77 o 
  -1  -2   7     3970.71     4006.08     67.84 o 
   0  -2   7       80.35       64.52     10.09 o 
   1  -2   7     2132.36     2003.74     64.21 o 
   2  -2   7      600.72      684.23     19.73 o 
   3  -2   7    28886.14    29297.21    209.24 o 
   4  -2   7        3.95       19.30      8.42 o 
   5  -2   7     6359.74     6423.23    316.02 o 
   6  -2   7      452.31      464.29    108.69 o 
   7  -2   7     1811.91     2066.62    122.53 o 
   8  -2   7      342.30      263.52     98.73 o 
  -9  -1   7      691.64      407.22    128.06 o 
  -8  -1   7     7274.66     7280.16    151.13 o 
  -7  -1   7        5.59        7.31     22.23 o 
  -6  -1   7      242.97      233.40     58.71 o 
  -5  -1   7      120.33      136.02     31.75 o 
  -4  -1   7     1000.59      993.59    112.79 o 
  -3  -1   7     1836.66     1923.09     65.19 o 
  -2  -1   7      158.43      164.88     26.10 o 
  -1  -1   7      165.28      152.57     18.90 o 
   0  -1   7    59842.34    61328.63    335.67 o 
   1  -1   7     1796.44     2001.56     38.86 o 
   2  -1   7     5816.87     5274.06     87.86 o 
   3  -1   7      541.89      541.76     24.15 o 
   4  -1   7     1378.71     1296.00     91.71 o 
   5  -1   7      210.77      301.35     54.62 o 
   6  -1   7      319.84      315.56    142.46 o 
   7  -1   7      190.29      189.52     73.63 o 
   8  -1   7     1314.22     1436.43    122.16 o 
  -9   0   7       46.17       14.01     27.86 o 
  -8   0   7       66.08       39.55     22.03 o 
  -7   0   7       23.56       23.41     31.88 o 
  -6   0   7     3038.51     3089.23     85.26 o 
  -5   0   7      356.77      478.25     72.07 o 
  -4   0   7      850.65      908.08    101.30 o 
  -3   0   7    24578.44    25642.76    342.52 o 
  -2   0   7     1181.91     1136.32     40.59 o 
  -1   0   7     1697.01     1520.29     37.95 o 
   0   0   7       61.00       93.82     13.71 o 
   1   0   7     8041.29     8962.59     93.65 o 
   2   0   7     8093.44     8931.45     62.94 o 
   3   0   7     1829.51     1821.37     87.65 o 
   4   0   7      393.52      502.68     87.10 o 
   5   0   7     8053.22     8400.25    302.09 o 
   6   0   7       93.56       85.44     38.01 o 
   7   0   7      935.83     1104.63    211.48 o 
   8   0   7        0.74       56.84     24.36 o 
  -9   1   7      821.84      741.08    172.13 o 
  -8   1   7      336.94      279.61     82.73 o 
  -7   1   7     1643.22     1789.95     66.01 o 
  -6   1   7     3546.45     3668.26    107.31 o 
  -5   1   7     1195.37     1381.83     92.53 o 
  -4   1   7        7.89       16.35     18.31 o 
  -3   1   7      471.37      477.36     62.66 o 
  -2   1   7      328.08      417.29     46.08 o 
  -1   1   7     3182.00     3058.48     37.03 o 
   0   1   7     7184.50     7235.49     66.55 o 
   1   1   7     2257.02     2174.45     39.82 o 
   2   1   7     6686.50     6128.25    117.92 o 
   3   1   7     1818.04     1794.80     89.32 o 
   4   1   7     2718.03     2777.26    143.20 o 
   5   1   7       60.92       27.68     23.62 o 
   6   1   7      105.74      134.90     45.58 o 
   7   1   7       93.83      113.30     57.58 o 
  -9   2   7      614.33      461.82    153.43 o 
  -8   2   7      152.35      159.14     48.08 o 
  -7   2   7     1092.71     1146.45    112.92 o 
  -6   2   7     1952.13     1794.36     91.44 o 
  -5   2   7      852.72      814.29    118.99 o 
  -4   2   7     7463.02     7578.98    240.45 o 
  -3   2   7     5993.31     5799.99     73.69 o 
  -2   2   7    10184.05    10131.38    183.81 o 
  -1   2   7    18578.76    18666.96    210.34 o 
   0   2   7     1968.12     1911.04     37.22 o 
   1   2   7     1729.04     1804.07     34.08 o 
   2   2   7     3406.41     3418.90    132.87 o 
   3   2   7     1681.74     1678.72     82.67 o 
   4   2   7      986.53     1042.26    208.53 o 
   5   2   7     5003.78     5295.44    186.75 o 
   6   2   7      433.78      473.89    165.34 o 
   7   2   7      582.77      442.33    152.43 o 
  -9   3   7      296.61      206.34     62.56 o 
  -8   3   7      326.83      255.24     62.57 o 
  -7   3   7     3560.85     3726.78    119.52 o 
  -6   3   7     1704.18     1785.06    130.84 o 
  -5   3   7     2602.88     2423.62     79.18 o 
  -4   3   7    11904.62    12355.14    175.82 o 
  -3   3   7     3360.27     3474.92     85.53 o 
  -2   3   7      338.14      336.65     25.33 o 
  -1   3   7      912.87      933.40     19.42 o 
   0   3   7     6402.41     6297.65    110.94 o 
   1   3   7     2988.95     3011.71     81.69 o 
   2   3   7     9618.58     9829.39     93.41 o 
   3   3   7      747.13      818.97     50.75 o 
   4   3   7     3112.68     2925.63    114.23 o 
   5   3   7     2307.61     2318.14    102.23 o 
   6   3   7      178.81      221.44     67.17 o 
   7   3   7      259.20      224.03     83.04 o 
  -9   4   7       35.64        6.12     26.49 o 
  -8   4   7      469.10      526.25    116.14 o 
  -7   4   7     2261.72     2460.88    143.38 o 
  -6   4   7      378.08      435.51     88.55 o 
  -5   4   7     2942.52     2857.78     87.36 o 
  -4   4   7      866.79      976.36     47.62 o 
  -3   4   7     8343.80     8623.70     80.42 o 
  -2   4   7     1405.95     1337.53     37.79 o 
  -1   4   7     4017.94     4263.33    154.27 o 
   0   4   7     5034.98     4919.13     97.09 o 
   1   4   7     5002.71     4898.61    101.10 o 
   2   4   7      527.41      535.91     20.59 o 
   3   4   7     1998.23     1966.84     65.20 o 
   4   4   7      408.66      345.27     82.30 o 
   5   4   7     1281.99     1194.50    321.83 o 
   6   4   7      567.48      471.30    204.28 o 
   7   4   7      990.11     1016.98    259.46 o 
  -9   5   7      371.06      290.66     69.67 o 
  -8   5   7      253.06      247.90     65.66 o 
  -7   5   7       30.48       65.21     31.47 o 
  -6   5   7       12.04       39.31     40.78 o 
  -5   5   7      972.43      997.50     80.18 o 
  -4   5   7       40.11       42.16     15.94 o 
  -3   5   7       27.14       36.18      7.09 o 
  -2   5   7    10183.48    10179.92    197.27 o 
  -1   5   7      195.37      301.90     93.93 o 
   0   5   7     1021.00     1003.39     30.36 o 
   1   5   7        3.43       11.50      8.98 o 
   2   5   7     1594.61     1576.01     45.33 o 
   3   5   7       38.40       65.60     21.96 o 
   4   5   7     2382.79     2431.26     97.25 o 
   5   5   7      690.77      637.02    198.01 o 
   6   5   7      567.51      460.60    193.58 o 
  -9   6   7       12.49       13.53     20.30 o 
  -8   6   7       33.83       45.45     26.61 o 
  -7   6   7      503.87      467.66     94.48 o 
  -6   6   7       31.22       45.11     28.22 o 
  -5   6   7     7975.81     8313.37    171.49 o 
  -4   6   7     1001.86      938.02     30.67 o 
  -3   6   7       63.21       70.79     18.08 o 
  -2   6   7      466.97      542.17    103.71 o 
  -1   6   7      761.21      911.79    121.06 o 
   0   6   7       30.67       35.54      7.33 o 
   1   6   7     1063.67     1047.13     40.69 o 
   2   6   7       64.92       39.36     11.99 o 
   3   6   7     8273.40     8455.62    274.40 o 
   4   6   7      824.50      708.99    199.30 o 
   5   6   7      185.54      183.06     79.72 o 
   6   6   7       52.42       32.48     52.59 o 
  -9   7   7      231.51      117.37     51.98 o 
  -8   7   7     3717.55     3825.67     95.89 o 
  -7   7   7     1425.47     1333.80     64.36 o 
  -6   7   7       22.35       30.32     18.24 o 
  -5   7   7      927.29      917.08    211.85 o 
  -4   7   7       44.71       53.76     10.75 o 
  -3   7   7      368.07      376.27     71.60 o 
  -2   7   7       76.34       71.23     28.05 o 
  -1   7   7     1259.38     1450.64    184.90 o 
   0   7   7    12712.43    12777.63    187.93 o 
   1   7   7     4893.69     4967.44    102.20 o 
   2   7   7      131.87      113.56     26.53 o 
   3   7   7     2975.04     3145.78    133.79 o 
   4   7   7       73.37       99.28     32.85 o 
   5   7   7      359.39      287.32    142.46 o 
  -8   8   7      950.13      890.52    151.63 o 
  -7   8   7      142.66      122.90     43.00 o 
  -6   8   7        1.32       27.26     19.17 o 
  -5   8   7       18.03       39.95     19.33 o 
  -4   8   7     1202.61     1119.56     63.66 o 
  -3   8   7     5758.49     5730.39    168.30 o 
  -2   8   7     5895.35     5887.98    198.19 o 
  -1   8   7     1225.37     1228.27    213.14 o 
   0   8   7      834.68      821.84     45.78 o 
   1   8   7       49.32       73.13     16.04 o 
   2   8   7      883.11      937.52     70.01 o 
   3   8   7       33.04       15.69     18.45 o 
   4   8   7      386.03      300.42    141.72 o 
   5   8   7     1074.15      939.66    183.98 o 
  -8   9   7       72.89      158.33     74.00 o 
  -7   9   7     1115.76      884.66    224.76 o 
  -6   9   7      529.77      594.76    122.90 o 
  -5   9   7     1704.46     1857.17    100.39 o 
  -4   9   7     1871.02     2055.36    270.71 o 
  -3   9   7      912.78     1025.47    169.59 o 
  -2   9   7      547.90      564.68    151.13 o 
  -1   9   7     1422.98     1557.67    267.58 o 
   0   9   7     1004.80      911.79    113.49 o 
   1   9   7     1075.87     1092.27    155.38 o 
   2   9   7     2782.09     2821.55    138.40 o 
  -8  10   7       27.07      -19.93     44.84 o 
  -7  10   7     2071.26     2058.31    195.79 o 
  -6  10   7        3.33       42.81     37.83 o 
  -5  10   7     1290.69     1512.64    212.22 o 
  -4  10   7        5.17       28.05     40.23 o 
  -3  10   7       81.15      127.70     51.85 o 
  -2  10   7       43.98       27.50     24.73 o 
  -1  10   7     1244.92     1281.05    216.28 o 
   0  10   7      585.86      665.62     92.08 o 
   1  10   7     2382.04     2316.48    112.01 o 
  -7  11   7      143.44      124.19     46.50 o 
  -6  11   7      175.15      111.83     62.74 o 
  -4  11   7      257.93      204.65     62.37 o 
  -3  11   7     1666.78     1711.20    256.87 o 
  -2  11   7     8955.56     9277.17    366.49 o 
  -1  11   7        0.31       21.41     30.08 o 
   0  11   7     2765.75     2884.29    202.25 o 
   1  11   7       50.40       99.83     44.66 o 
  -7  12   7       25.42       29.34     47.24 o 
  -6  12   7     1023.36      933.38    343.42 o 
  -5  12   7     6218.52     6421.48    176.60 o 
  -4  12   7        1.49      -13.10     49.82 o 
  -3  12   7     3172.29     3295.07    164.79 o 
  -2  12   7       68.36       52.22     26.76 o 
  -1  12   7      813.09      647.72    171.62 o 
   0  12   7      115.35       90.61     50.56 o 
   1  12   7      319.07      202.99     95.77 o 
  -6  13   7      296.38      206.86    114.41 o 
  -5  13   7      184.40      183.43     85.26 o 
  -4  13   7       37.38       77.51     38.01 o 
  -3  13   7       42.88       72.52     55.73 o 
  -2  13   7      180.15      131.57     43.37 o 
  -1  13   7      569.84      433.47    164.79 o 
   0  13   7     4223.27     4679.83    169.77 o 
  -4  14   7      662.44      537.55    222.37 o 
  -3  14   7     2945.62     2985.60    177.15 o 
  -2  14   7        9.64       23.62     28.05 o 
  -1  14   7      926.71      683.89    250.42 o 
  -1 -14   8     2531.79     2567.01    141.45 o 
   0 -14   8      238.88      187.49     69.02 o 
   1 -14   8      319.18      307.06     79.47 o 
   2 -14   8      215.59      277.91    107.77 o 
   3 -14   8       76.43       93.45     43.23 o 
   4 -14   8      717.01      470.84    170.76 o 
  -2 -13   8      313.31      231.25     73.85 o 
  -1 -13   8      203.85      140.97     52.60 o 
   0 -13   8      215.32      219.20     61.38 o 
   1 -13   8     1569.64     1349.89    253.54 o 
   2 -13   8     1334.00     1191.83    226.62 o 
   3 -13   8        0.99       33.31     28.44 o 
   4 -13   8     5683.75     6088.70    506.55 o 
   5 -13   8      590.38      502.87    140.62 o 
  -3 -12   8      608.58      443.45    118.71 o 
  -2 -12   8      219.79      242.12     53.37 o 
  -1 -12   8     1340.73     1465.83     95.99 o 
   0 -12   8     1114.81      950.85    167.67 o 
   1 -12   8     6885.79     6812.46    411.42 o 
   2 -12   8     1129.66     1142.94     84.70 o 
   3 -12   8       85.46      130.63     46.54 o 
   4 -12   8      555.17      492.40    114.59 o 
   5 -12   8      324.12      252.71     58.82 o 
   6 -12   8      354.91      278.96     83.70 o 
  -4 -11   8      625.64      434.70    124.09 o 
  -3 -11   8      778.83      714.44    128.32 o 
  -2 -11   8     1631.41     1588.54    224.40 o 
  -1 -11   8      800.27      739.31    141.47 o 
   0 -11   8     1507.18     1434.72     89.15 o 
   1 -11   8      692.22      762.49    107.24 o 
   2 -11   8      289.34      270.93     58.54 o 
   3 -11   8       50.10       60.85     33.12 o 
   4 -11   8      774.48      762.28    115.41 o 
   5 -11   8      569.27      468.77    138.60 o 
   6 -11   8     2750.03     2682.75    117.64 o 
  -5 -10   8      288.16      241.20     62.19 o 
  -4 -10   8      611.70      438.65    134.95 o 
  -3 -10   8     3024.47     3029.26    146.86 o 
  -2 -10   8     3125.36     3270.46    119.68 o 
  -1 -10   8      393.04      342.02     80.74 o 
   0 -10   8        7.89       64.35     28.65 o 
   1 -10   8     1162.64     1137.88     76.56 o 
   2 -10   8     2750.10     2935.97    106.13 o 
   3 -10   8      684.98      888.46    122.14 o 
   4 -10   8     5108.02     5078.74    177.49 o 
   5 -10   8     1663.87     1626.70     90.84 o 
   6 -10   8     1326.11     1295.17    151.51 o 
   7 -10   8       52.37       36.65     19.80 o 
  -6  -9   8     1648.64     1398.95    162.97 o 
  -5  -9   8     1291.15     1207.21    165.39 o 
  -4  -9   8      226.32      275.25     74.75 o 
  -3  -9   8        2.78       16.01     19.22 o 
  -2  -9   8      838.89      954.34    130.43 o 
  -1  -9   8     4469.70     4559.35    128.07 o 
   0  -9   8     2134.85     2014.42     91.74 o 
   1  -9   8     7306.97     7230.91    151.02 o 
   2  -9   8     5018.02     5051.05    116.25 o 
   3  -9   8     5664.84     5500.08    153.72 o 
   4  -9   8      224.95      234.59     41.72 o 
   5  -9   8        2.59        8.83     21.59 o 
   6  -9   8      224.78      185.52     47.55 o 
   7  -9   8     1677.54     1760.47    182.69 o 
  -6  -8   8       66.89       45.77     21.84 o 
  -5  -8   8      208.29      229.20     56.04 o 
  -4  -8   8     2416.08     2513.38    126.59 o 
  -3  -8   8     1004.81     1008.65    118.04 o 
  -2  -8   8     1939.64     1735.10    220.43 o 
  -1  -8   8     5185.24     5226.17    150.58 o 
   0  -8   8     4367.35     4367.86    113.96 o 
   1  -8   8      312.88      346.41     59.33 o 
   2  -8   8     1058.23     1059.99    148.91 o 
   3  -8   8      353.60      397.89     66.56 o 
   4  -8   8     1956.97     1881.90     65.19 o 
   5  -8   8     3859.56     3785.19    199.94 o 
   6  -8   8     5033.99     5052.82    134.57 o 
   7  -8   8     1500.57     1293.41    306.88 o 
  -7  -7   8      367.30      241.87     81.56 o 
  -6  -7   8      608.98      461.33    149.96 o 
  -5  -7   8      461.19      549.98    107.65 o 
  -4  -7   8      820.63     1030.98     98.67 o 
  -3  -7   8      475.93      629.66    116.27 o 
  -2  -7   8     1881.14     1834.67     99.45 o 
  -1  -7   8        1.88       28.26     15.42 o 
   0  -7   8     3528.02     3473.04     81.95 o 
   1  -7   8     5122.36     5120.74    121.09 o 
   2  -7   8     6230.74     6269.48    142.15 o 
   3  -7   8     3179.69     3086.31    106.98 o 
   4  -7   8     2078.18     2152.07     59.46 o 
   5  -7   8      794.25      833.15     50.70 o 
   6  -7   8       61.51       42.81     23.01 o 
   7  -7   8       45.59       76.21     31.37 o 
  -7  -6   8      130.54      136.20     47.15 o 
  -6  -6   8      326.43      282.89     56.86 o 
  -5  -6   8     5560.09     5708.07    137.49 o 
  -4  -6   8       11.04       -0.60     21.67 o 
  -3  -6   8     8066.05     8429.40    184.77 o 
  -2  -6   8     4656.56     4868.83    121.25 o 
  -1  -6   8     6742.66     6656.29    148.49 o 
   0  -6   8     1463.26     1525.89     75.50 o 
   1  -6   8     2272.44     2196.19     99.74 o 
   2  -6   8      106.09      155.52     33.86 o 
   3  -6   8     3209.95     3083.06     93.40 o 
   4  -6   8      924.05      878.34     71.03 o 
   5  -6   8      423.04      453.19     73.97 o 
   6  -6   8      733.18      596.47    128.37 o 
   7  -6   8     1641.68     1756.23    222.37 o 
   8  -6   8      288.13      186.75     77.32 o 
  -7  -5   8      334.93      272.94     64.88 o 
  -6  -5   8     1684.53     1602.85    151.09 o 
  -5  -5   8       23.21       34.08     20.34 o 
  -4  -5   8     2416.21     2455.68     74.82 o 
  -3  -5   8       77.72       65.51     29.02 o 
  -2  -5   8     1678.74     1666.09     70.29 o 
  -1  -5   8     1016.14     1000.74     53.29 o 
   0  -5   8     8904.55     9132.65    124.99 o 
   1  -5   8     3227.96     3225.28     91.11 o 
   2  -5   8    10521.81    10484.15    145.39 o 
   3  -5   8     2646.17     2843.00     86.38 o 
   4  -5   8     7636.66     7895.22    148.93 o 
   5  -5   8       68.71       50.60     24.38 o 
   6  -5   8       39.85       25.28     31.92 o 
   7  -5   8      298.12      356.15    137.11 o 
   8  -5   8      302.10      204.10    112.57 o 
  -8  -4   8      216.12      183.98     82.12 o 
  -7  -4   8      153.67      160.55     57.21 o 
  -6  -4   8       92.69       92.13     27.00 o 
  -5  -4   8     1114.55     1293.33    130.96 o 
  -4  -4   8        0.42       23.03     15.50 o 
  -3  -4   8    11369.26    11392.80    232.46 o 
  -2  -4   8     2557.46     2618.36     82.57 o 
  -1  -4   8    11876.13    12338.07    327.37 o 
   0  -4   8     3216.47     3322.17     94.64 o 
   1  -4   8     8408.31     8608.55    109.56 o 
   2  -4   8        4.96       16.72     14.15 o 
   3  -4   8      392.21      367.13     52.59 o 
   4  -4   8      430.38      396.55     48.89 o 
   5  -4   8     8995.57     8842.60    199.90 o 
   6  -4   8     2307.99     2278.09    129.91 o 
   7  -4   8      990.33      922.13    207.23 o 
   8  -4   8      149.83       95.77     67.36 o 
  -8  -3   8     2103.08     1676.21    256.68 o 
  -7  -3   8       12.53       40.62     23.63 o 
  -6  -3   8     3895.71     4189.50    110.04 o 
  -5  -3   8      289.80      287.25     55.00 o 
  -4  -3   8     4100.40     3870.10    117.52 o 
  -3  -3   8     1386.33     1340.83     63.87 o 
  -2  -3   8     4386.81     4437.15    155.75 o 
  -1  -3   8       28.48       42.00     18.92 o 
   0  -3   8     3025.23     2976.18    127.61 o 
   1  -3   8     1385.33     1304.50     36.27 o 
   2  -3   8     8881.49     8822.76    132.20 o 
   3  -3   8     4451.82     4424.39     76.91 o 
   4  -3   8     4265.85     4165.04     92.01 o 
   5  -3   8       18.96       23.49     14.16 o 
   6  -3   8     1283.00     1340.84    245.06 o 
   7  -3   8      320.02      327.74    126.78 o 
   8  -3   8      128.75       60.71     51.12 o 
  -8  -2   8     1577.22     1280.15    150.27 o 
  -7  -2   8     1524.65     1412.92    171.72 o 
  -6  -2   8     1593.50     1647.16    149.57 o 
  -5  -2   8        1.64       15.72     34.29 o 
  -4  -2   8        2.74      -12.14     28.37 o 
  -3  -2   8     2984.85     3043.07     90.81 o 
  -2  -2   8     1377.07     1340.80     59.61 o 
  -1  -2   8     3517.83     3691.59     98.28 o 
   0  -2   8     1667.42     1752.90     43.52 o 
   1  -2   8     2380.01     2213.32     50.98 o 
   2  -2   8     1606.66     1499.57     41.87 o 
   3  -2   8      580.28      590.21     27.29 o 
   4  -2   8       79.06       81.31     38.70 o 
   5  -2   8     3628.92     3709.91    153.16 o 
   6  -2   8       21.45       40.23     45.40 o 
   7  -2   8      345.20      359.11    120.87 o 
   8  -2   8     1638.54     1835.39    141.72 o 
  -9  -1   8      107.84       55.18     47.61 o 
  -8  -1   8      223.75      194.84     48.24 o 
  -7  -1   8       65.71      121.96     49.92 o 
  -6  -1   8     3081.09     3304.11    148.37 o 
  -5  -1   8     1685.48     1840.15    123.83 o 
  -4  -1   8     1665.28     1632.26     73.66 o 
  -3  -1   8      306.01      413.80     71.96 o 
  -2  -1   8      246.82      332.42     73.45 o 
  -1  -1   8     8263.45     7888.67     97.47 o 
   0  -1   8      921.42      906.04     23.99 o 
   1  -1   8      869.27      850.89     20.98 o 
   2  -1   8    17020.84    17259.37    269.52 o 
   3  -1   8       21.02       20.51      9.13 o 
   4  -1   8      396.85      540.14    119.03 o 
   5  -1   8      673.61      786.86    215.35 o 
   6  -1   8       73.30       75.11     47.79 o 
   7  -1   8      851.91      824.14    262.04 o 
  -9   0   8      939.06      683.70    162.93 o 
  -8   0   8      519.08      491.56    148.42 o 
  -7   0   8      237.98      286.94     55.95 o 
  -6   0   8      140.06      187.05     46.90 o 
  -5   0   8      116.87      121.44     27.21 o 
  -4   0   8     6548.92     6602.44    119.67 o 
  -3   0   8     5814.96     5822.85    102.99 o 
  -2   0   8     1200.06     1309.65     44.31 o 
  -1   0   8    15948.21    15875.16    176.46 o 
   0   0   8     4143.17     4795.57     74.30 o 
   1   0   8      301.21      266.94     31.95 o 
   2   0   8        4.87       16.80     10.70 o 
   3   0   8      810.85      800.15     52.04 o 
   4   0   8     6505.51     6971.95    216.83 o 
   5   0   8       62.25       58.87     29.53 o 
   6   0   8       62.06       25.47     52.59 o 
   7   0   8     4328.20     4761.39    198.38 o 
  -9   1   8        1.83       12.18     29.53 o 
  -8   1   8      759.49      528.57    141.88 o 
  -7   1   8     2122.37     2077.17     72.55 o 
  -6   1   8     1343.07     1331.46     86.61 o 
  -5   1   8       47.14       56.29     20.86 o 
  -4   1   8     7235.93     7374.32    183.24 o 
  -3   1   8     1625.71     1642.37     45.41 o 
  -2   1   8      794.30      760.43     26.38 o 
  -1   1   8      207.81      273.43     30.23 o 
   0   1   8     1922.01     2105.39     43.19 o 
   1   1   8    11144.71    11283.47     79.88 o 
   2   1   8      831.86      708.62     88.58 o 
   3   1   8        9.28       40.23     24.73 o 
   4   1   8    13786.75    14596.60    334.93 o 
   5   1   8        6.48       23.81     27.68 o 
   6   1   8       31.03       53.33     30.63 o 
   7   1   8       24.50      167.00     62.56 o 
  -9   2   8      460.56      350.43     74.75 o 
  -8   2   8        2.40       26.38     27.84 o 
  -7   2   8      846.97      695.51    132.13 o 
  -6   2   8        6.94       16.46     25.69 o 
  -5   2   8     2812.95     2866.77     90.75 o 
  -4   2   8       97.24      109.00     23.13 o 
  -3   2   8      442.76      451.37     52.20 o 
  -2   2   8     3518.18     3477.60     73.69 o 
  -1   2   8     5097.29     4971.90     47.12 o 
   0   2   8      652.63      655.11     19.87 o 
   1   2   8    18155.97    18136.73    258.35 o 
   2   2   8      328.38      359.84     92.45 o 
   3   2   8     1068.40     1079.35     55.18 o 
   4   2   8      603.34      743.86    177.52 o 
   5   2   8      236.88      195.24     51.49 o 
   6   2   8     2972.34     3160.55    140.43 o 
   7   2   8      249.68      228.27     73.08 o 
  -9   3   8        5.29       35.08     25.00 o 
  -8   3   8     2015.86     1882.74    106.27 o 
  -7   3   8     1782.67     1819.23     88.85 o 
  -6   3   8       84.52      145.96     32.00 o 
  -5   3   8      206.90      198.85     44.47 o 
  -4   3   8     3543.51     3743.95    104.54 o 
  -3   3   8     5524.06     5443.85     82.17 o 
  -2   3   8     8501.40     8412.07    262.78 o 
  -1   3   8     2284.95     2143.24     41.39 o 
   0   3   8     7545.70     7238.29    169.23 o 
   1   3   8     3654.12     3704.13     65.60 o 
   2   3   8       19.91       23.93      6.58 o 
   3   3   8     1568.20     1541.80     88.76 o 
   4   3   8      237.21      201.70     54.44 o 
   5   3   8        4.07        1.85     34.14 o 
   6   3   8     2830.36     2942.61    127.88 o 
   7   3   8      322.43      239.71     92.82 o 
  -9   4   8       41.83       38.74     23.81 o 
  -8   4   8      104.22       92.72     36.96 o 
  -7   4   8      305.61      284.40     59.54 o 
  -6   4   8     3162.11     3061.11     87.80 o 
  -5   4   8     1001.96     1093.24    125.57 o 
  -4   4   8      846.71      836.66     53.29 o 
  -3   4   8    11120.30    10880.89    179.97 o 
  -2   4   8     7789.30     7689.37    118.75 o 
  -1   4   8       53.07       71.28     11.56 o 
   0   4   8      179.22      173.68     20.51 o 
   1   4   8      787.95      800.43     25.86 o 
   2   4   8     7092.03     7488.36    145.98 o 
   3   4   8     4397.46     4760.10    140.25 o 
   4   4   8     2517.32     2644.03    123.27 o 
   5   4   8     1088.32      899.61    256.32 o 
   6   4   8     1114.66      816.94    311.50 o 
  -9   5   8     1085.36     1011.15    103.50 o 
  -8   5   8       52.49       28.77     26.13 o 
  -7   5   8      376.27      392.40     77.53 o 
  -6   5   8     5525.46     5703.74    148.31 o 
  -5   5   8     4297.18     4369.99     91.85 o 
  -4   5   8        1.00       10.20      9.00 o 
  -3   5   8      196.11      226.31     29.79 o 
  -2   5   8      986.47     1025.10     71.42 o 
  -1   5   8    11997.47    12021.77    222.00 o 
   0   5   8     4817.70     4874.13    165.11 o 
   1   5   8     6218.53     6202.23    146.18 o 
   2   5   8     6560.90     6928.86    116.16 o 
   3   5   8     8359.64     9332.53    295.81 o 
   4   5   8     1384.96     1413.36     86.55 o 
   5   5   8      722.74      604.17    150.77 o 
   6   5   8       86.73       46.87     36.91 o 
  -9   6   8     1399.50     1422.75    231.04 o 
  -8   6   8      791.63      665.54    114.84 o 
  -7   6   8      476.21      442.73    108.96 o 
  -6   6   8      151.27      140.90     34.05 o 
  -5   6   8     1342.14     1296.38     56.08 o 
  -4   6   8     6154.45     6200.86    132.78 o 
  -3   6   8     1119.54     1090.23     21.68 o 
  -2   6   8     4212.20     4156.12    138.59 o 
  -1   6   8     5571.07     5693.30    179.00 o 
   0   6   8     5000.98     4839.73    102.71 o 
   1   6   8      141.05      134.50     21.06 o 
   2   6   8       31.95       21.09     10.68 o 
   3   6   8       44.96       90.98     31.00 o 
   4   6   8      217.49      217.94     95.77 o 
   5   6   8      726.88      467.24    229.38 o 
  -9   7   8       67.33       50.49     32.88 o 
  -8   7   8     1240.92     1071.52    123.09 o 
  -7   7   8     1954.13     1986.16     76.82 o 
  -6   7   8      750.84      720.69     71.78 o 
  -5   7   8      424.22      397.96     49.57 o 
  -4   7   8     2181.59     2068.51     59.62 o 
  -3   7   8     3161.45     3022.33    189.33 o 
  -2   7   8     1574.50     1534.42     91.90 o 
  -1   7   8        4.32       61.08     34.51 o 
   0   7   8     2087.70     1975.62     54.42 o 
   1   7   8     4055.61     3922.31     82.75 o 
   2   7   8     3484.59     3647.96    158.89 o 
   3   7   8      595.83      621.70    206.86 o 
   4   7   8      916.57      658.05    258.53 o 
   5   7   8      562.73      396.94    217.38 o 
  -8   8   8        7.53      120.69     53.15 o 
  -7   8   8      279.92      245.09     56.43 o 
  -6   8   8      895.63      794.41     77.51 o 
  -5   8   8     3602.72     3558.32     90.14 o 
  -4   8   8      269.34      362.61     88.02 o 
  -3   8   8     5316.70     5668.76    172.73 o 
  -2   8   8      729.97      944.64    122.35 o 
  -1   8   8     4973.65     4764.35    153.16 o 
   0   8   8     1440.52     1606.75    165.53 o 
   1   8   8     1850.86     1830.60     47.82 o 
   2   8   8       96.69      116.81     50.01 o 
   3   8   8     1110.75     1025.83     92.64 o 
  -8   9   8     1675.91     1656.58    361.69 o 
  -7   9   8      493.90      512.27    230.12 o 
  -6   9   8     5308.90     5594.39    236.21 o 
  -5   9   8      809.29      990.03    176.79 o 
  -4   9   8     3143.58     3153.90    125.30 o 
  -3   9   8      120.58      111.09     36.17 o 
  -2   9   8       71.88      143.57     43.18 o 
  -1   9   8      469.78      421.30    115.89 o 
   0   9   8     5398.83     5648.46    160.18 o 
   1   9   8      253.73      305.04     87.29 o 
  -8  10   8       93.72       34.69     34.69 o 
  -7  10   8      769.58      659.90    272.74 o 
  -6  10   8        3.80       15.50     33.40 o 
  -5  10   8      421.92      536.26    140.43 o 
  -4  10   8       13.13       29.71     42.44 o 
  -3  10   8     5596.85     5940.76    171.06 o 
  -2  10   8      651.07      590.70    147.81 o 
  -1  10   8     3175.14     3477.58    120.13 o 
   0  10   8      941.19      898.87    147.63 o 
   1  10   8     4034.86     4004.61    173.46 o 
  -7  11   8      102.36      131.76     72.71 o 
  -6  11   8     2438.44     2844.80    418.90 o 
  -5  11   8       24.43       46.69     29.89 o 
  -4  11   8     4900.27     5250.97    221.26 o 
  -3  11   8      354.78      391.58     99.46 o 
  -2  11   8      882.37     1032.85    237.50 o 
  -1  11   8      116.90      128.62     40.23 o 
   0  11   8     1052.51      874.15    141.54 o 
   1  11   8       30.52       35.06     21.41 o 
  -6  12   8      653.21      590.88    186.38 o 
  -5  12   8       67.92       93.74     31.37 o 
  -3  12   8     1151.63     1030.08    196.53 o 
  -2  12   8      354.28      239.53     91.90 o 
  -1  12   8      809.64      844.07    121.42 o 
   0  12   8      169.54      121.06     88.39 o 
  -5  13   8      323.90      273.67    114.97 o 
  -4  13   8     1109.48      921.57    163.87 o 
  -3  13   8      117.54       83.78     49.09 o 
  -2  13   8     1056.48     1046.50    190.99 o 
  -1  13   8      945.67      604.72    248.75 o 
   0  13   8        5.63       23.07     23.44 o 
  -3  14   8      147.63      201.33     67.17 o 
   0 -14   9      775.29      603.61    165.77 o 
   1 -14   9      309.02      218.78     86.01 o 
   2 -14   9        8.93       33.56     20.49 o 
   3 -14   9     1283.66     1178.73    128.12 o 
  -2 -13   9      308.37      253.91     58.04 o 
  -1 -13   9      329.23      243.83     51.08 o 
   0 -13   9     1041.80      967.46    239.50 o 
   1 -13   9     2693.69     2682.85    103.40 o 
   2 -13   9       58.39       93.96     34.69 o 
   3 -13   9     3777.61     3846.98    142.52 o 
   4 -13   9      370.00      424.13    110.56 o 
   5 -13   9       87.66       29.51     29.39 o 
  -3 -12   9      408.44      275.76    104.79 o 
  -2 -12   9     2913.62     2695.44    180.36 o 
  -1 -12   9       31.44       62.49     39.78 o 
   0 -12   9     5470.34     5428.90    147.87 o 
   1 -12   9      333.69      267.06     59.39 o 
   2 -12   9      166.58      157.36     39.52 o 
   3 -12   9       18.87       24.17     25.68 o 
   4 -12   9      878.04      784.10    149.72 o 
   5 -12   9       81.39       82.42     33.27 o 
  -4 -11   9       87.92       65.69     35.64 o 
  -3 -11   9     1240.32      985.86    219.21 o 
  -2 -11   9       68.68      115.73     37.30 o 
  -1 -11   9      508.82      499.29     88.14 o 
   0 -11   9       12.54       20.01     25.27 o 
   1 -11   9     2529.28     2367.22    141.82 o 
   2 -11   9      548.11      463.18     90.23 o 
   3 -11   9     5730.91     5967.30    334.29 o 
   4 -11   9       80.60      110.62     23.20 o 
   5 -11   9     4950.50     5027.68    180.75 o 
   6 -11   9       13.43       39.21     25.19 o 
  -5 -10   9        1.62       46.51     23.16 o 
  -4 -10   9      176.40      127.18     36.61 o 
  -3 -10   9      477.52      438.34     70.46 o 
  -2 -10   9     2100.40     2167.14    127.30 o 
  -1 -10   9      511.02      494.68    121.10 o 
   0 -10   9     1710.29     1851.94    116.54 o 
   1 -10   9     1332.35     1252.46    117.18 o 
   2 -10   9     4739.09     4952.99    273.67 o 
   3 -10   9       45.19       29.78     30.63 o 
   4 -10   9     1800.47     1790.97     83.52 o 
   5 -10   9       15.15       33.23     20.20 o 
   6 -10   9      444.32      343.21     69.26 o 
  -5  -9   9      214.28      163.78     52.50 o 
  -4  -9   9     1287.56     1196.94    205.94 o 
  -3  -9   9     1402.59     1492.74     98.16 o 
  -2  -9   9       69.83      113.81     34.66 o 
  -1  -9   9     1620.61     1609.22    184.54 o 
   0  -9   9      507.52      567.75    112.08 o 
   1  -9   9     2222.50     2241.60    140.34 o 
   2  -9   9      584.17      540.39    108.39 o 
   3  -9   9     1028.09     1037.18    135.60 o 
   4  -9   9      645.64      519.34     94.15 o 
   5  -9   9     1865.06     1756.48     97.62 o 
   6  -9   9       68.43       84.36     27.48 o 
   7  -9   9     1646.67     1369.81    189.89 o 
  -6  -8   9        6.41       35.02     24.80 o 
  -5  -8   9       51.15       63.07     25.91 o 
  -4  -8   9        2.45       21.48     21.39 o 
  -3  -8   9      448.84      429.48     85.21 o 
  -2  -8   9     4138.99     4006.53    141.61 o 
  -1  -8   9     2884.70     2878.70     94.90 o 
   0  -8   9     2038.38     2176.23     68.98 o 
   1  -8   9      930.16      886.65    115.86 o 
   2  -8   9      302.33      336.15     65.61 o 
   3  -8   9      318.37      356.81     67.52 o 
   4  -8   9      379.99      309.80     76.43 o 
   5  -8   9      177.84      159.54     37.35 o 
   6  -8   9     4739.58     4731.38     91.91 o 
   7  -8   9       42.83       35.43     37.46 o 
  -7  -7   9       28.87       65.01     29.66 o 
  -6  -7   9     1045.29      930.20    177.92 o 
  -5  -7   9     3444.04     3287.43    127.37 o 
  -4  -7   9     1109.87     1065.01     98.27 o 
  -3  -7   9     1118.74     1007.37     75.32 o 
  -2  -7   9     2172.45     2150.57    148.92 o 
  -1  -7   9        1.24       37.31     19.89 o 
   0  -7   9       24.04       47.95     23.28 o 
   1  -7   9      154.56      199.73     40.61 o 
   2  -7   9     1989.81     1956.44     77.81 o 
   3  -7   9    18127.28    18649.83    182.18 o 
   4  -7   9      437.09      444.42    105.28 o 
   5  -7   9      167.75      167.45     43.75 o 
   6  -7   9      707.08      847.94     79.90 o 
   7  -7   9       28.88       56.65     28.23 o 
  -7  -6   9     1152.20     1094.78    191.81 o 
  -6  -6   9     1039.41     1000.71    150.50 o 
  -5  -6   9     1096.49     1206.15    143.95 o 
  -4  -6   9      439.28      466.41     92.83 o 
  -3  -6   9        4.84       18.12     19.80 o 
  -2  -6   9      124.44      144.07     34.61 o 
  -1  -6   9      814.22     1000.82    149.35 o 
   0  -6   9    19578.19    19875.84    458.48 o 
   1  -6   9     4074.08     4168.77    119.76 o 
   2  -6   9      297.54      364.40     65.11 o 
   3  -6   9     8862.70     8754.15    182.35 o 
   4  -6   9      537.50      584.71     86.51 o 
   5  -6   9       48.24       51.85     33.03 o 
   6  -6   9        0.30       29.89     30.63 o 
   7  -6   9      439.64      485.88    111.83 o 
  -7  -5   9       29.64       39.29     21.34 o 
  -6  -5   9      777.82      785.37    182.36 o 
  -5  -5   9      134.96      159.46     33.59 o 
  -4  -5   9        8.62       28.16     25.93 o 
  -3  -5   9     7493.90     7454.26    174.13 o 
  -2  -5   9     2996.61     2739.79    101.86 o 
  -1  -5   9     3104.71     3135.33    163.13 o 
   0  -5   9     1582.56     1562.89     61.28 o 
   1  -5   9      171.69      211.87     44.74 o 
   2  -5   9      674.99      724.04    119.86 o 
   3  -5   9       32.53       33.01     28.14 o 
   4  -5   9     1036.58     1005.58     53.42 o 
   5  -5   9     3139.30     3165.48     79.85 o 
   6  -5   9      531.78      528.51    171.43 o 
   7  -5   9       89.37       70.49     35.62 o 
  -8  -4   9       23.62       70.68     29.16 o 
  -7  -4   9        0.58       52.57     25.45 o 
  -6  -4   9      688.18      636.98    128.07 o 
  -5  -4   9      258.98      247.00     58.17 o 
  -4  -4   9     3313.12     3313.29    102.79 o 
  -3  -4   9       78.80       95.97     43.55 o 
  -2  -4   9       57.75       66.18     17.09 o 
  -1  -4   9     3113.10     3071.05    105.74 o 
   0  -4   9       46.92       67.55     43.09 o 
   1  -4   9      345.79      407.49     65.34 o 
   2  -4   9    22574.20    21634.50   1012.55 o 
   3  -4   9     1745.91     1658.83     46.92 o 
   4  -4   9      238.61      228.40     45.90 o 
   5  -4   9     1558.79     1462.31     98.73 o 
   6  -4   9      118.00      140.62     48.53 o 
   7  -4   9      467.26      467.43    148.00 o 
  -8  -3   9       15.26       55.92     24.44 o 
  -7  -3   9     2064.01     2157.52    160.16 o 
  -6  -3   9     1118.30     1163.58    109.18 o 
  -5  -3   9      155.45      154.14     50.56 o 
  -4  -3   9     4867.25     5062.81    158.52 o 
  -3  -3   9        7.74       23.76     20.61 o 
  -2  -3   9     1206.25     1176.14     62.51 o 
  -1  -3   9     9117.36     9311.60    121.26 o 
   0  -3   9     2565.78     2758.74     89.28 o 
   1  -3   9    12171.31    12160.83    107.87 o 
   2  -3   9      603.10      579.20     56.75 o 
   3  -3   9     1350.36     1277.19     73.99 o 
   4  -3   9     7388.78     7149.92    127.63 o 
   5  -3   9      897.78      946.30    189.52 o 
   6  -3   9        2.91       28.05     32.48 o 
   7  -3   9     3274.36     3427.20    169.77 o 
  -8  -2   9        3.49       16.57     33.40 o 
  -7  -2   9     1806.59     1919.08    192.19 o 
  -6  -2   9       38.78       53.77     23.48 o 
  -5  -2   9      241.22      241.20     47.20 o 
  -4  -2   9     1955.80     1751.48     77.20 o 
  -3  -2   9      685.49      727.81    121.08 o 
  -2  -2   9    19477.87    19224.83    849.79 o 
  -1  -2   9     4992.84     5092.25    350.71 o 
   0  -2   9      426.15      408.16     58.84 o 
   1  -2   9    14038.25    14181.91    276.99 o 
   2  -2   9      133.09      158.03     21.68 o 
   3  -2   9     3812.81     3868.60     78.16 o 
   4  -2   9     4510.80     4305.78    106.48 o 
   5  -2   9     1508.33     1600.29     91.53 o 
   6  -2   9      485.63      459.13    111.64 o 
   7  -2   9       94.37      138.40     72.52 o 
  -8  -1   9       34.49       19.47     22.41 o 
  -7  -1   9      410.64      384.12    104.33 o 
  -6  -1   9       55.51       61.37     24.24 o 
  -5  -1   9     4331.38     4285.02    115.16 o 
  -4  -1   9     2923.14     2880.03    101.17 o 
  -3  -1   9       31.24       33.45     17.82 o 
  -2  -1   9    19419.46    18489.57    851.82 o 
  -1  -1   9     3973.81     4780.83    121.87 o 
   0  -1   9       71.49      186.27     27.52 o 
   1  -1   9     7138.48     6734.97     64.90 o 
   2  -1   9     1574.16     1423.34     29.34 o 
   3  -1   9     8375.90     8527.95    338.81 o 
   4  -1   9     1368.06     1462.26    282.89 o 
   5  -1   9      541.98      540.32    148.74 o 
   6  -1   9     3178.88     3389.92    165.16 o 
   7  -1   9      122.06      124.38     56.28 o 
  -9   0   9        4.43       24.82     16.07 o 
  -8   0   9      159.36      160.10     49.16 o 
  -7   0   9      576.86      498.99    103.89 o 
  -6   0   9      426.79      506.13    101.44 o 
  -5   0   9     3691.97     3920.70    245.25 o 
  -4   0   9      927.10     1047.23    132.44 o 
  -3   0   9      553.04      568.07     66.15 o 
  -2   0   9    17712.83    18893.63    281.87 o 
  -1   0   9     2340.91     2372.84     56.83 o 
   0   0   9      839.51      699.35     18.85 o 
   1   0   9     1463.79     1307.69     35.09 o 
   2   0   9      163.83      176.19     20.37 o 
   3   0   9     7286.27     7586.64    230.30 o 
   4   0   9     1491.19     1419.45    119.76 o 
   5   0   9      710.62      804.21    213.88 o 
   6   0   9     3324.20     3445.47    170.33 o 
   7   0   9     1129.38     1022.88    281.97 o 
  -9   1   9      909.52      743.63    172.66 o 
  -8   1   9      106.98      101.13     59.42 o 
  -7   1   9     1327.67     1324.30     80.89 o 
  -6   1   9      530.57      564.64     97.16 o 
  -5   1   9     6835.15     6788.54    164.69 o 
  -4   1   9      288.36      342.06     64.35 o 
  -3   1   9     5359.69     5226.03    137.48 o 
  -2   1   9     1164.73     1055.82     47.61 o 
  -1   1   9     9080.27     9143.72     72.24 o 
   0   1   9     4693.82     4560.42     80.61 o 
   1   1   9     4573.18     4430.38     77.17 o 
   2   1   9     1015.45     1021.69     19.90 o 
   3   1   9    11714.81    12355.96    340.47 o 
   4   1   9      202.57      258.90     80.09 o 
   5   1   9      743.81      829.30    200.41 o 
   6   1   9        3.24      -30.08     45.58 o 
   7   1   9        4.20        9.78     41.52 o 
  -9   2   9      665.77      541.62    135.41 o 
  -8   2   9     3442.11     3600.84    131.74 o 
  -7   2   9      122.29      123.92     35.81 o 
  -6   2   9      392.93      566.96    120.40 o 
  -5   2   9       74.36       82.17     23.64 o 
  -4   2   9     6657.82     6427.05    149.73 o 
  -3   2   9     3203.17     3150.62     83.37 o 
  -2   2   9    11416.18    11505.18    178.26 o 
  -1   2   9      685.68      719.24     29.73 o 
   0   2   9    25522.85    25650.70    217.24 o 
   1   2   9        1.44        9.07      4.87 o 
   2   2   9      296.83      325.52     86.92 o 
   3   2   9      997.64     1065.14    212.95 o 
   4   2   9     1523.09     1633.51     81.01 o 
   5   2   9      695.24      713.42    207.60 o 
   6   2   9     1661.12     1768.78    101.49 o 
   7   2   9       70.54       45.21     39.12 o 
  -9   3   9        4.37       46.35     40.44 o 
  -8   3   9      560.01      488.32    128.09 o 
  -7   3   9     4837.19     4947.78    178.27 o 
  -6   3   9     3583.16     3574.86    107.58 o 
  -5   3   9     7961.14     8056.32    169.95 o 
  -4   3   9      317.12      415.15     64.41 o 
  -3   3   9    13282.77    13295.33    234.24 o 
  -2   3   9     1744.26     1726.00     43.18 o 
  -1   3   9      557.69      511.64     21.45 o 
   0   3   9       17.95       18.58      4.97 o 
   1   3   9     7534.03     7462.80    125.48 o 
   2   3   9     1121.99     1095.81     19.26 o 
   3   3   9     7037.59     7355.78    207.05 o 
   4   3   9      302.69      327.00    100.76 o 
   5   3   9     5409.90     5685.00    227.72 o 
   6   3   9       40.13       63.11     36.35 o 
  -9   4   9      121.99       94.09     32.39 o 
  -8   4   9       97.05       93.54     30.38 o 
  -7   4   9     1049.01      917.80    133.10 o 
  -6   4   9     1854.01     1767.82    253.00 o 
  -5   4   9      122.65      138.93     35.48 o 
  -4   4   9      551.67      490.38     45.91 o 
  -3   4   9      369.97      370.07     35.70 o 
  -2   4   9     8905.00     8988.07    127.28 o 
  -1   4   9     1643.70     1686.94     37.67 o 
   0   4   9    10736.86    10718.72    161.96 o 
   1   4   9     1582.17     1498.47     33.66 o 
   2   4   9    10928.43    11109.43    383.19 o 
   3   4   9      292.26      347.11    102.05 o 
   4   4   9       60.72       54.44     26.39 o 
   5   4   9      123.65       26.39     41.52 o 
   6   4   9     1000.16      603.25    237.50 o 
  -9   5   9       85.56       58.13     53.15 o 
  -8   5   9       99.47       56.05     22.59 o 
  -7   5   9      781.58      751.73     92.12 o 
  -6   5   9     1777.20     1776.54     63.33 o 
  -5   5   9     1806.96     1860.45     54.88 o 
  -4   5   9     2801.19     2635.65    116.15 o 
  -3   5   9     3570.53     3461.34    118.93 o 
  -2   5   9       76.06      126.96     31.37 o 
  -1   5   9     6334.49     6401.18    196.16 o 
   0   5   9       99.76       89.21     14.80 o 
   1   5   9     3716.20     3713.18    113.80 o 
   2   5   9     1535.03     1482.27     76.49 o 
   3   5   9       21.19       23.81     17.90 o 
   4   5   9       83.03      113.30     47.06 o 
   5   5   9      778.57      568.37    229.93 o 
   6   5   9        9.10       30.08     26.02 o 
  -9   6   9     1514.56     1357.02     99.90 o 
  -8   6   9      458.56      340.32     98.43 o 
  -7   6   9     2002.34     1948.94    140.25 o 
  -6   6   9      704.89      628.30     41.54 o 
  -5   6   9       64.80       97.72     32.66 o 
  -4   6   9     1718.12     1618.62     60.62 o 
  -3   6   9     1435.76     1649.01    198.93 o 
  -2   6   9     4956.37     5085.07    166.64 o 
  -1   6   9     4801.59     5029.15    159.25 o 
   0   6   9     1750.68     1660.21     44.58 o 
   1   6   9     7417.30     7265.75    126.83 o 
   2   6   9      598.95      599.64     43.89 o 
   3   6   9      164.73      139.88     56.47 o 
   4   6   9     2524.86     2630.93    110.54 o 
   5   6   9       25.93       28.23     30.26 o 
  -8   7   9       13.85       24.42     16.77 o 
  -7   7   9       11.72       42.50     23.01 o 
  -6   7   9     1703.86     1675.41     67.39 o 
  -5   7   9     2537.65     2511.34    229.75 o 
  -4   7   9     6710.98     6769.77    125.95 o 
  -3   7   9      651.34      654.55    115.89 o 
  -2   7   9     4648.49     4982.84    185.83 o 
  -1   7   9        7.70        5.54     22.14 o 
   0   7   9      629.71      620.78    152.06 o 
   1   7   9       13.25       22.58     10.67 o 
   2   7   9      548.89      548.26    110.54 o 
   3   7   9     2289.87     2378.85    107.03 o 
   4   7   9      230.62      132.50     98.91 o 
   5   7   9        4.65       26.94     26.02 o 
  -8   8   9      280.81      251.34     88.95 o 
  -7   8   9     1805.99     1889.83    337.89 o 
  -6   8   9      338.22      292.67    139.51 o 
  -5   8   9     2159.89     2264.62    106.11 o 
  -4   8   9        3.46       30.45     24.91 o 
  -3   8   9      270.04      344.16     68.28 o 
  -2   8   9      500.27      467.61     72.52 o 
  -1   8   9     1012.88      932.27     94.30 o 
   0   8   9     5019.89     5114.96    178.82 o 
   1   8   9     2382.05     2324.78     90.24 o 
  -8   9   9       94.07       79.72     40.41 o 
  -7   9   9      128.09      111.09     56.84 o 
  -6   9   9       49.65       37.46     31.56 o 
  -5   9   9       39.02      169.03     50.75 o 
  -4   9   9      158.17      218.31     73.63 o 
  -3   9   9     3346.59     3776.34    138.96 o 
  -2   9   9     1727.70     1960.51    253.74 o 
  -1   9   9      455.84      481.08    114.60 o 
   0   9   9      713.06      590.15    157.22 o 
   1   9   9      689.95      656.76    179.74 o 
  -7  10   9       57.64       81.93     55.36 o 
  -6  10   9      581.25      621.52    164.61 o 
  -5  10   9     1723.98     1926.55    263.52 o 
  -4  10   9     4394.89     4468.17    208.53 o 
  -3  10   9        0.21       40.97     33.95 o 
  -2  10   9     1100.80      993.73    187.30 o 
  -1  10   9      306.13      312.97    130.65 o 
   0  10   9       14.46       -3.32     28.79 o 
   1  10   9       58.05       64.40     40.78 o 
  -7  11   9     1538.44     1592.73    248.57 o 
  -5  11   9      468.79      596.97    163.68 o 
  -4  11   9     1599.86     1596.23    220.15 o 
  -3  11   9      117.05       82.49     39.31 o 
  -2  11   9       84.98      149.66     56.65 o 
  -1  11   9     1664.72     1574.46     97.62 o 
   0  11   9       48.44       56.84     29.89 o 
  -6  12   9        9.65       64.22     43.00 o 
  -5  12   9      407.36      294.70    109.43 o 
  -4  12   9      681.28      489.76    207.60 o 
  -3  12   9      102.14      116.44     49.46 o 
  -2  12   9     2395.54     2289.54    311.31 o 
  -1  12   9      186.96      219.23     88.02 o 
   0  12   9      407.75      355.05    163.68 o 
  -5  13   9      931.04      710.09    285.48 o 
  -3  13   9      193.07      244.88     88.39 o 
  -2  13   9     1706.20     1925.26    177.34 o 
  -1  13   9        1.94       16.79     22.14 o 
   0 -14  10      755.35      634.95    185.20 o 
   1 -14  10       14.51       52.57     32.23 o 
   2 -14  10     5166.80     5234.75    239.71 o 
  -2 -13  10       51.16       37.16     26.35 o 
  -1 -13  10     4522.73     4583.72    135.97 o 
   0 -13  10        2.42       52.87     25.80 o 
   1 -13  10      229.05      228.70     64.00 o 
   2 -13  10        2.37       29.62     24.97 o 
   3 -13  10       49.27      120.63     42.47 o 
   4 -13  10      691.02      521.50    129.60 o 
  -3 -12  10        9.55      -13.25     35.77 o 
  -2 -12  10     1388.26     1134.70    216.56 o 
  -1 -12  10        4.82       22.69     21.01 o 
   0 -12  10        2.00       10.34     44.81 o 
   1 -12  10      500.85      426.23    111.75 o 
   2 -12  10      406.01      423.86    107.94 o 
   3 -12  10       16.47       54.12     23.25 o 
   4 -12  10     3126.01     3231.83    129.69 o 
   5 -12  10       43.42       93.38     33.38 o 
  -4 -11  10      396.32      369.87    117.04 o 
  -3 -11  10      105.08       98.46     33.41 o 
  -2 -11  10      168.87      196.91     48.57 o 
  -1 -11  10      562.47      602.39    140.96 o 
   0 -11  10       66.38       37.83     35.43 o 
   1 -11  10      772.25      901.31    157.75 o 
   2 -11  10      276.16      233.56     49.70 o 
   3 -11  10     2823.65     2836.76    134.18 o 
   4 -11  10       32.37       31.82     35.45 o 
   5 -11  10       16.19       38.44     30.19 o 
   6 -11  10      225.48      155.82     56.22 o 
  -5 -10  10        1.21       44.87     25.71 o 
  -4 -10  10        8.22       51.01     29.06 o 
  -3 -10  10      367.45      308.89     79.48 o 
  -2 -10  10      467.18      471.69     87.22 o 
  -1 -10  10      471.19      454.66     93.26 o 
   0 -10  10     8124.83     8229.60    175.38 o 
   1 -10  10     1355.66     1186.05    192.35 o 
   2 -10  10      435.27      544.73     93.82 o 
   3 -10  10      150.72      170.75     29.66 o 
   4 -10  10       27.57       20.35     18.09 o 
   5 -10  10       72.22       67.42     24.97 o 
   6 -10  10     1296.07     1234.57     78.43 o 
  -5  -9  10       78.69       53.81     35.29 o 
  -4  -9  10       13.78       45.68     34.81 o 
  -3  -9  10     6720.41     6760.97    384.39 o 
  -2  -9  10      934.14      953.78    132.00 o 
  -1  -9  10      620.87      684.48    117.36 o 
   0  -9  10       46.57       77.58     30.75 o 
   1  -9  10      373.27      408.00     85.73 o 
   2  -9  10       77.25       35.38     22.95 o 
   3  -9  10     1110.46     1006.60    132.00 o 
   4  -9  10     1079.01     1075.15    133.37 o 
   5  -9  10     7614.80     7414.06    439.47 o 
   6  -9  10       56.71       22.65     20.52 o 
   7  -9  10     1287.47      880.60    312.97 o 
  -6  -8  10     1912.18     1877.88    106.66 o 
  -5  -8  10      180.96      161.92     58.94 o 
  -4  -8  10       20.45       34.36     29.03 o 
  -3  -8  10        8.39        4.80     32.02 o 
  -2  -8  10       51.66       70.17     25.51 o 
  -1  -8  10      375.78      431.74     69.02 o 
   0  -8  10      179.91      197.20     52.63 o 
   1  -8  10      196.26      242.69     76.67 o 
   2  -8  10    14709.54    15522.20    405.43 o 
   3  -8  10       19.30       70.25     29.47 o 
   4  -8  10     3346.45     3415.36     85.26 o 
   5  -8  10      279.41      269.72     64.64 o 
   6  -8  10      582.64      613.40    178.45 o 
   7  -8  10      161.24      151.50     56.10 o 
  -6  -7  10      177.93      156.44     37.58 o 
  -5  -7  10      400.14      380.13     85.91 o 
  -4  -7  10       49.82      106.11     41.74 o 
  -3  -7  10       85.74       19.96     45.30 o 
  -2  -7  10      193.87      242.46     52.39 o 
  -1  -7  10    12187.76    12492.99    398.69 o 
   0  -7  10      560.10      645.46    108.28 o 
   1  -7  10      111.41      137.54     34.45 o 
   2  -7  10     1002.25     1065.90    129.73 o 
   3  -7  10     1113.41     1141.50    153.96 o 
   4  -7  10        1.18       -3.43     23.81 o 
   5  -7  10      221.31      223.78     40.93 o 
   6  -7  10       21.03       12.55     35.43 o 
   7  -7  10     3667.10     3677.61    165.90 o 
  -7  -6  10      447.43      268.56     76.68 o 
  -6  -6  10        2.21       41.47     36.72 o 
  -5  -6  10     1310.30     1051.52    309.74 o 
  -4  -6  10     7553.52     7538.10    217.38 o 
  -3  -6  10     1309.66     1186.40     75.07 o 
  -2  -6  10      162.22      174.70     41.56 o 
  -1  -6  10     2716.13     2692.50     93.46 o 
   0  -6  10      339.98      493.29     85.53 o 
   1  -6  10       30.15       34.39     21.91 o 
   2  -6  10     1070.87     1047.26     78.43 o 
   3  -6  10      177.81      177.52     51.76 o 
   4  -6  10     5177.90     5289.06    134.79 o 
   5  -6  10     1196.66     1230.26     55.79 o 
   6  -6  10      290.21      287.32    133.97 o 
   7  -6  10     1497.73     1445.84    139.32 o 
  -7  -5  10     1332.45     1133.41    251.18 o 
  -6  -5  10      289.31      270.61     73.16 o 
  -5  -5  10     1973.22     2036.88    102.79 o 
  -4  -5  10     2845.66     2780.52    169.59 o 
  -3  -5  10     1071.48     1112.03    129.36 o 
  -2  -5  10     1289.73     1243.07     62.01 o 
  -1  -5  10     1209.23     1184.00     82.49 o 
   0  -5  10     3693.22     3786.88     99.10 o 
   1  -5  10    12345.26    12205.11    296.83 o 
   2  -5  10     4831.42     4831.36    112.86 o 
   3  -5  10     3083.19     3016.17    116.72 o 
   4  -5  10     5874.75     6014.30    220.80 o 
   5  -5  10      379.44      346.49     66.34 o 
   6  -5  10       68.61      146.34     62.37 o 
   7  -5  10      712.66      582.76    292.86 o 
  -8  -4  10      760.52      647.54    280.49 o 
  -7  -4  10      640.06      622.71    143.10 o 
  -6  -4  10      243.56      229.71     47.56 o 
  -5  -4  10     1195.61     1242.09    119.67 o 
  -4  -4  10      359.10      454.06     76.40 o 
  -3  -4  10     3897.64     4081.62    126.75 o 
  -2  -4  10    11838.61    12036.29    248.92 o 
  -1  -4  10     6901.09     7043.26    135.57 o 
   0  -4  10     1446.48     1547.45     67.73 o 
   1  -4  10    12236.42    12854.32    249.16 o 
   2  -4  10     1278.00     1295.47     79.26 o 
   3  -4  10     7721.41     7966.34    375.71 o 
   4  -4  10      135.11      141.31     31.88 o 
   5  -4  10      370.73      354.49     75.48 o 
   6  -4  10     2555.61     2789.63    189.15 o 
   7  -4  10     1303.92     1344.16    263.89 o 
  -8  -3  10      201.19      163.31     66.80 o 
  -7  -3  10       10.26       49.51     31.79 o 
  -6  -3  10     1663.23     1715.26    214.24 o 
  -5  -3  10     4654.66     4682.62    132.57 o 
  -4  -3  10      969.34     1115.61    122.81 o 
  -3  -3  10     1272.12     1219.58     98.36 o 
  -2  -3  10     9083.41     8875.32    158.07 o 
  -1  -3  10      814.95      919.59     98.98 o 
   0  -3  10     4064.30     4266.50     72.34 o 
   1  -3  10      146.77      189.55     39.17 o 
   2  -3  10     3506.89     3381.90     99.50 o 
   3  -3  10     9139.87     8849.55    150.16 o 
   4  -3  10     1744.29     1695.63     42.25 o 
   5  -3  10       26.93       45.58     48.35 o 
   6  -3  10     5558.97     5559.70    204.83 o 
   7  -3  10      604.87      465.21    193.02 o 
  -8  -2  10     2291.69     2325.03    115.15 o 
  -7  -2  10        3.89       18.02     31.84 o 
  -6  -2  10      403.59      386.48     85.65 o 
  -5  -2  10     1653.81     1687.86     93.38 o 
  -4  -2  10      153.54      177.32     37.06 o 
  -3  -2  10      278.24      370.03     55.80 o 
  -2  -2  10     1381.46     1447.67     59.38 o 
  -1  -2  10     1309.37     1213.94     56.32 o 
   0  -2  10    22653.77    22598.33    291.20 o 
   1  -2  10     2298.48     2225.16     58.12 o 
   2  -2  10      199.57      190.74     31.70 o 
   3  -2  10     3460.39     3398.04     92.30 o 
   4  -2  10      106.23       51.17     34.88 o 
   5  -2  10      248.32      215.72     76.21 o 
   6  -2  10      449.80      441.23    147.26 o 
   7  -2  10      410.24      285.11    177.71 o 
  -8  -1  10       76.62       45.46     32.84 o 
  -7  -1  10      760.27      734.55    117.60 o 
  -6  -1  10       19.14       21.80     18.35 o 
  -5  -1  10     3041.93     3197.16    107.47 o 
  -4  -1  10      379.01      428.40     76.43 o 
  -3  -1  10    13788.30    14261.18    352.65 o 
  -2  -1  10      145.97      274.85     47.19 o 
  -1  -1  10       21.15       38.07     14.50 o 
   0  -1  10      396.16      372.32     58.04 o 
   1  -1  10      436.28      400.96     43.40 o 
   2  -1  10      368.92      353.61     24.74 o 
   3  -1  10      185.86      174.83     26.08 o 
   4  -1  10      269.02      319.06     86.55 o 
   5  -1  10    10908.06    11324.59    334.38 o 
   6  -1  10      518.74      536.81    148.74 o 
   7  -1  10      158.41      149.84     70.86 o 
  -8   0  10     1172.19      893.65    211.13 o 
  -7   0  10       60.76       58.01     27.37 o 
  -6   0  10     8181.23     8764.01    173.30 o 
  -5   0  10      409.65      438.37     64.46 o 
  -4   0  10       28.20       39.96     18.97 o 
  -3   0  10       98.01      107.21     26.93 o 
  -2   0  10     4875.37     5157.07     80.44 o 
  -1   0  10      974.35      875.99     49.63 o 
   0   0  10     4820.14     4691.41     97.12 o 
   1   0  10      182.05      166.93     27.34 o 
   2   0  10    27930.61    29412.61    241.74 o 
   3   0  10        6.05       16.79     16.24 o 
   4   0  10        0.70       66.25     52.22 o 
   5   0  10       54.53      119.21     39.86 o 
   6   0  10      324.97      261.49    100.39 o 
   7   0  10      279.35      145.78     85.62 o 
  -9   1  10     1287.17     1061.59    185.00 o 
  -8   1  10        8.97       57.62     31.46 o 
  -7   1  10      198.64      241.71     43.96 o 
  -6   1  10      126.29      161.82     43.43 o 
  -5   1  10     1691.06     1623.16     74.20 o 
  -4   1  10      132.99      180.07     36.75 o 
  -3   1  10     9818.57    10034.76    145.85 o 
  -2   1  10        9.78       15.17      8.76 o 
  -1   1  10    29739.60    28892.96    348.22 o 
   0   1  10      147.20      194.77     25.94 o 
   1   1  10      485.51      433.07     45.03 o 
   2   1  10      132.86      108.83     16.52 o 
   3   1  10      691.90      770.81    152.43 o 
   4   1  10     4645.77     4813.25    181.95 o 
   5   1  10      785.72      721.17    204.28 o 
   6   1  10      447.31      411.51    140.80 o 
   7   1  10     2055.24     1830.78    223.84 o 
  -9   2  10      417.15      303.78     93.08 o 
  -8   2  10       78.40       54.03     36.63 o 
  -7   2  10        0.28       37.96     33.69 o 
  -6   2  10     3916.57     3930.02    133.20 o 
  -5   2  10      733.89      740.91    106.37 o 
  -4   2  10     9891.61     9821.25    203.07 o 
  -3   2  10        0.97       19.36     17.31 o 
  -2   2  10     2273.27     2223.36     52.94 o 
  -1   2  10      793.04      761.46     34.10 o 
   0   2  10      649.97      669.31     33.45 o 
   1   2  10     1143.05     1127.37     33.33 o 
   2   2  10     2162.26     2047.06    105.00 o 
   3   2  10       43.56      113.67     33.59 o 
   4   2  10    10869.46    11111.46    300.61 o 
   5   2  10        3.02       36.35     24.36 o 
   6   2  10      191.69       91.16     45.76 o 
  -9   3  10      231.25      191.84     43.83 o 
  -8   3  10      509.38      532.63    147.50 o 
  -7   3  10     1026.51     1123.17    170.60 o 
  -6   3  10       14.93       38.04     29.94 o 
  -5   3  10     4405.24     4560.40    100.47 o 
  -4   3  10     2265.39     2191.27    104.72 o 
  -3   3  10       14.51       20.42     11.98 o 
  -2   3  10       60.88       79.33     14.40 o 
  -1   3  10     1955.12     1854.09     43.67 o 
   0   3  10     3623.75     3476.92     63.36 o 
   1   3  10    12783.67    12453.44    173.10 o 
   2   3  10      402.61      376.30     20.96 o 
   3   3  10      838.16      877.10    188.23 o 
   4   3  10      755.66      883.19    172.17 o 
   5   3  10      225.54      241.19     81.38 o 
   6   3  10      146.40      102.79     75.11 o 
  -9   4  10       26.42       83.15     26.71 o 
  -8   4  10     2615.01     2737.02     83.41 o 
  -7   4  10     1515.79     1484.24     98.78 o 
  -6   4  10       21.10       61.23     39.17 o 
  -5   4  10      552.77      585.73    110.96 o 
  -4   4  10      675.63      698.24     85.31 o 
  -3   4  10     3884.88     3770.53    157.08 o 
  -2   4  10     4192.36     4133.48     70.38 o 
  -1   4  10      467.28      461.50     30.68 o 
   0   4  10    14774.86    14682.68    358.43 o 
   1   4  10     5081.79     4856.15     87.44 o 
   2   4  10      167.26      149.20     42.90 o 
   3   4  10      487.27      515.78    148.55 o 
   4   4  10        1.90       64.77     49.09 o 
   5   4  10      734.09      596.97    214.25 o 
   6   4  10     1657.55     1603.25    117.36 o 
  -9   5  10       24.26       58.69     23.99 o 
  -8   5  10      435.21      296.25     89.26 o 
  -7   5  10       68.43       68.81     26.94 o 
  -6   5  10     1386.42     1378.08    154.07 o 
  -5   5  10       97.68      122.26     26.86 o 
  -4   5  10      409.92      383.58     46.57 o 
  -3   5  10    10534.15    10519.76    174.79 o 
  -2   5  10     3461.49     3592.73     95.41 o 
  -1   5  10     3053.24     2994.65    123.27 o 
   0   5  10        2.29        4.74      5.39 o 
   1   5  10     2205.10     2019.21     43.42 o 
   2   5  10      421.12      331.99     54.44 o 
   3   5  10      139.21      174.39     61.45 o 
   4   5  10      461.72      419.08    184.90 o 
   5   5  10     2774.78     2766.38    139.69 o 
  -8   6  10        9.04        8.82     24.54 o 
  -7   6  10        9.23       13.37     23.92 o 
  -6   6  10     4999.66     4878.84     98.07 o 
  -5   6  10     2328.46     2390.50     64.22 o 
  -4   6  10      145.82      130.65     20.27 o 
  -3   6  10       11.30       62.56     25.84 o 
  -2   6  10       27.22       35.80     37.28 o 
  -1   6  10     3171.29     3385.86    162.02 o 
   0   6  10     1287.33     1198.08     32.76 o 
   1   6  10      226.41      215.78     45.61 o 
   2   6  10     6308.81     6926.00    170.70 o 
   3   6  10      641.44      492.16    167.37 o 
   4   6  10     1431.84     1473.70    122.16 o 
   5   6  10      164.88       99.65     38.38 o 
  -8   7  10      539.37      527.40    205.02 o 
  -7   7  10      157.75      206.68     67.17 o 
  -6   7  10      123.15       72.81     33.97 o 
  -5   7  10      481.35      490.13    163.68 o 
  -4   7  10        8.69       35.06     42.07 o 
  -3   7  10      615.41      603.25    169.59 o 
  -2   7  10       51.84       58.50     32.48 o 
  -1   7  10    10203.12    10854.21    280.31 o 
   0   7  10        8.30       26.39     14.76 o 
   1   7  10       60.21       44.47     22.88 o 
   2   7  10      221.55      143.94     63.11 o 
  -8   8  10      711.77      536.45    239.34 o 
  -7   8  10        9.23       34.32     39.68 o 
  -6   8  10      188.24      176.60     50.93 o 
  -5   8  10      835.30      937.26    124.19 o 
  -4   8  10     2849.87     3169.59    130.47 o 
  -3   8  10       59.67       91.35     35.62 o 
  -2   8  10      559.98      436.06     98.36 o 
  -1   8  10      459.84      453.77    107.03 o 
   0   8  10      978.33      847.94    197.64 o 
   1   8  10        4.76       19.19     12.92 o 
  -8   9  10      740.86      499.72    229.56 o 
  -7   9  10     1556.46     1426.65    133.23 o 
  -6   9  10      199.80      156.12     60.71 o 
  -5   9  10      767.20      809.37    251.34 o 
  -4   9  10     2887.72     2924.15    394.54 o 
  -3   9  10      165.74      215.91     87.84 o 
  -2   9  10      988.41     1008.49    166.45 o 
  -1   9  10     1559.81     1471.12    189.15 o 
   0   9  10     1184.77     1033.22    134.34 o 
  -7  10  10      390.04      309.65    148.74 o 
  -6  10  10     1564.61     1434.21    384.39 o 
  -5  10  10     1049.97      901.46    188.96 o 
  -4  10  10       74.19      140.62     90.79 o 
  -3  10  10     1260.41     1368.70    197.08 o 
  -2  10  10     6009.34     5903.12    234.18 o 
  -1  10  10     1337.66     1064.96    156.30 o 
   0  10  10      115.16      120.69     34.14 o 
  -7  11  10       49.81       59.97     59.79 o 
  -6  11  10      906.76      800.52    266.65 o 
  -5  11  10     2841.00     3177.71    434.03 o 
  -4  11  10      111.42      148.92     40.97 o 
  -3  11  10      253.00      193.58    104.82 o 
  -2  11  10     1654.00     2024.54    109.25 o 
  -1  11  10      431.89      324.97     92.82 o 
   0  11  10      586.52      374.42    166.27 o 
  -6  12  10      157.71       48.72     77.32 o 
  -5  12  10      247.84      249.68    152.43 o 
  -4  12  10       62.91       96.14     60.16 o 
  -3  12  10      175.31      167.00     81.01 o 
  -2  12  10      161.95      181.58     84.52 o 
  -1  12  10      365.20      363.90    138.59 o 
  -4  13  10      153.66      105.19     56.10 o 
  -3  13  10     3989.24     4080.64    217.75 o 
  -2  13  10        0.43       33.03     33.03 o 
   1 -14  11      412.43      265.93    106.91 o 
  -1 -13  11      184.95      291.78     67.85 o 
   0 -13  11     1496.80     1683.78    150.21 o 
   1 -13  11      531.87      403.22    101.67 o 
   2 -13  11      312.36      279.79     71.88 o 
   3 -13  11       21.81       29.02     41.92 o 
   4 -13  11        8.03       35.17     55.55 o 
  -3 -12  11     1330.18     1135.69    207.34 o 
  -2 -12  11      686.30      485.56    120.47 o 
  -1 -12  11        9.28       18.87     25.75 o 
   0 -12  11        2.90       49.73     29.43 o 
   1 -12  11      614.00      544.07    122.66 o 
   2 -12  11     2567.71     2474.72    153.51 o 
   3 -12  11      939.03      836.48    191.19 o 
   4 -12  11      973.34      780.41    185.26 o 
   5 -12  11      713.40      435.80    146.50 o 
  -4 -11  11      102.57       86.41     34.35 o 
  -3 -11  11       19.27       38.98     23.36 o 
  -2 -11  11       65.26       75.34     34.50 o 
  -1 -11  11     6419.62     6514.26    162.09 o 
   0 -11  11      539.27      536.31    108.21 o 
   1 -11  11     3189.61     3113.62    135.33 o 
   2 -11  11     4453.38     4233.63    121.68 o 
   3 -11  11     1423.69     1353.73    191.64 o 
   4 -11  11       97.25      163.34     37.74 o 
   5 -11  11      135.07      133.13     40.20 o 
  -4 -10  11     2067.22     2101.07    118.81 o 
  -3 -10  11       64.39       71.35     35.68 o 
  -2 -10  11      626.78      630.59    156.50 o 
  -1 -10  11     1478.65     1636.71    200.54 o 
   0 -10  11      496.82      562.47    125.44 o 
   1 -10  11        4.05       43.71     44.57 o 
   2 -10  11        4.72       51.68     28.02 o 
   3 -10  11      122.74      148.22     34.33 o 
   4 -10  11     3665.01     3735.19    108.05 o 
   5 -10  11      481.81      364.67     89.68 o 
   6 -10  11     1366.04     1382.36    282.34 o 
  -5  -9  11      235.51      192.63     56.76 o 
  -4  -9  11     2507.61     2503.19     97.44 o 
  -3  -9  11       39.81       58.04     25.95 o 
  -2  -9  11       10.20       60.68     25.81 o 
  -1  -9  11       51.12       66.84     27.78 o 
   0  -9  11      146.61      189.06     42.19 o 
   1  -9  11     2648.21     2837.48    192.29 o 
   2  -9  11       13.59       40.40     21.90 o 
   3  -9  11     2974.70     2825.28    103.95 o 
   4  -9  11     6690.17     6682.50    183.91 o 
   5  -9  11     1570.44     1470.04    125.21 o 
   6  -9  11      522.78      490.13    130.10 o 
  -6  -8  11       28.95       77.35     37.67 o 
  -5  -8  11        6.75       16.66     24.06 o 
  -4  -8  11      102.44       76.47     36.26 o 
  -3  -8  11      665.61      629.24    113.98 o 
  -2  -8  11     3759.40     3198.23    195.15 o 
  -1  -8  11      195.95      210.40     51.99 o 
   0  -8  11      104.09       62.80     27.84 o 
   1  -8  11    16217.31    17649.38    732.79 o 
   2  -8  11        3.49       21.20     26.48 o 
   3  -8  11      736.63      682.91    126.15 o 
   4  -8  11      375.09      374.53     64.22 o 
   5  -8  11        5.60       28.54     23.62 o 
   6  -8  11      558.45      390.29    133.79 o 
  -6  -7  11       49.56       98.61     24.81 o 
  -5  -7  11      951.24      889.27    160.33 o 
  -4  -7  11      799.13      753.41    118.11 o 
  -3  -7  11       57.69       51.96     34.68 o 
  -2  -7  11    15324.48    15319.36    298.97 o 
  -1  -7  11      597.19      694.77    119.97 o 
   0  -7  11      846.90      892.24    120.37 o 
   1  -7  11     4207.09     4256.32    149.29 o 
   2  -7  11       39.29       32.71     26.79 o 
   3  -7  11      834.11      810.37    140.82 o 
   4  -7  11      190.76      258.69     68.46 o 
   5  -7  11       20.75       35.03     26.04 o 
   6  -7  11     8335.11     8640.52    313.71 o 
   7  -7  11       55.07       57.76     37.09 o 
  -7  -6  11      808.41      493.07    125.37 o 
  -6  -6  11      131.23       92.88     30.86 o 
  -5  -6  11     5596.44     5839.60    175.36 o 
  -4  -6  11      889.00      914.50    140.60 o 
  -3  -6  11       74.38      112.33     29.06 o 
  -2  -6  11      629.93      645.01    115.23 o 
  -1  -6  11     4414.12     4451.94    114.98 o 
   0  -6  11     4165.22     4158.01    116.02 o 
   1  -6  11     4456.71     4625.05    116.76 o 
   2  -6  11       23.58       35.14     15.27 o 
   3  -6  11    11457.85    11571.53    256.32 o 
   4  -6  11      331.32      325.86     64.45 o 
   5  -6  11      475.30      482.60     86.18 o 
   6  -6  11     1419.00     1280.68    306.51 o 
   7  -6  11      184.85      168.30     57.58 o 
  -7  -5  11      192.77      133.17     38.79 o 
  -6  -5  11        4.50       35.55     25.96 o 
  -5  -5  11       27.11       34.06     33.94 o 
  -4  -5  11     1083.62     1220.38    144.32 o 
  -3  -5  11     3575.69     3514.22     95.70 o 
  -2  -5  11     1146.05     1058.65    150.86 o 
  -1  -5  11      406.97      486.72     98.08 o 
   0  -5  11    24390.30    25534.78    428.86 o 
   1  -5  11      435.54      459.94     78.28 o 
   2  -5  11      707.18      787.69    118.75 o 
   3  -5  11      646.96      665.68     87.37 o 
   4  -5  11     1847.45     1702.52     78.00 o 
   5  -5  11     1991.03     2020.11    127.51 o 
   6  -5  11      191.45       93.74     61.45 o 
   7  -5  11       11.11       25.28     33.03 o 
  -7  -4  11       84.35       79.08     29.79 o 
  -6  -4  11     2549.96     2480.53    131.18 o 
  -5  -4  11      232.05      311.33     56.76 o 
  -4  -4  11      380.40      482.61     70.30 o 
  -3  -4  11     6540.20     6653.90    244.51 o 
  -2  -4  11       30.51       28.09     24.83 o 
  -1  -4  11     2595.19     2688.77     86.58 o 
   0  -4  11      348.56      413.05     63.95 o 
   1  -4  11       42.94       39.96     17.29 o 
   2  -4  11     6999.89     7088.30    149.39 o 
   3  -4  11      796.85      738.63     97.16 o 
   4  -4  11      237.12      228.20     38.52 o 
   5  -4  11     6969.55     7386.60    341.21 o 
   6  -4  11       25.47       39.68     35.98 o 
   7  -4  11        1.41      -11.07     54.44 o 
  -8  -3  11       25.96       41.40     32.99 o 
  -7  -3  11      129.89      109.96     31.81 o 
  -6  -3  11      820.00      781.05    135.31 o 
  -5  -3  11       16.70       39.18     24.84 o 
  -4  -3  11     4580.99     4653.20    207.33 o 
  -3  -3  11     1271.01     1288.04    141.35 o 
  -2  -3  11      132.30      136.72     29.34 o 
  -1  -3  11    15264.58    15616.54    301.02 o 
   0  -3  11      456.85      573.91    113.79 o 
   1  -3  11     2623.35     2652.68     78.66 o 
   2  -3  11     4803.07     4636.87    137.87 o 
   3  -3  11      538.56      482.58     75.76 o 
   4  -3  11      618.00      587.41     99.46 o 
   5  -3  11      123.28      114.97     54.81 o 
   6  -3  11      650.04      552.13    167.00 o 
   7  -3  11     1316.14     1358.92    339.91 o 
  -8  -2  11        2.82       62.47     27.31 o 
  -7  -2  11      882.05      960.49    172.36 o 
  -6  -2  11     1789.62     1702.00     75.12 o 
  -5  -2  11        1.36       25.74     25.37 o 
  -4  -2  11    16010.19    16509.20    326.01 o 
  -3  -2  11     2652.34     2777.28     96.77 o 
  -2  -2  11       11.11       45.25     20.74 o 
  -1  -2  11     3682.70     3717.42    103.77 o 
   0  -2  11      420.90      445.12     78.70 o 
   1  -2  11    10906.90    10934.12    171.18 o 
   2  -2  11      252.94      222.35     36.46 o 
   3  -2  11      725.91      661.39     31.86 o 
   4  -2  11     5555.69     5786.49    214.06 o 
   5  -2  11      475.69      529.06    139.32 o 
   6  -2  11      530.10      491.42    115.89 o 
   7  -2  11      890.50      914.01    234.36 o 
  -8  -1  11        0.55       14.44     32.50 o 
  -7  -1  11     2501.10     2704.75    140.19 o 
  -6  -1  11      131.44      152.61     41.71 o 
  -5  -1  11      399.90      408.87     75.07 o 
  -4  -1  11     2898.50     2875.57    104.58 o 
  -3  -1  11     1777.94     1844.14     80.84 o 
  -2  -1  11     2950.90     2780.47     84.10 o 
  -1  -1  11     1637.29     1627.87     68.07 o 
   0  -1  11      855.18      842.74     50.38 o 
   1  -1  11    14675.20    14792.04    223.21 o 
   2  -1  11       92.80       79.87     12.53 o 
   3  -1  11      939.39      905.98     32.43 o 
   4  -1  11      894.90      992.80    138.03 o 
   5  -1  11      974.25      973.80    297.10 o 
   6  -1  11     2279.33     2370.73    181.03 o 
   7  -1  11        9.53        9.60     46.69 o 
  -8   0  11      136.20      161.79     45.40 o 
  -7   0  11      625.55      635.29    106.01 o 
  -6   0  11      355.03      359.56     79.17 o 
  -5   0  11     4934.85     4938.98    114.32 o 
  -4   0  11       68.18       48.32     28.70 o 
  -3   0  11     1117.61     1118.44     59.56 o 
  -2   0  11     5400.64     5412.08     94.06 o 
  -1   0  11      193.68      245.80     48.31 o 
   0   0  11      157.43      179.62     31.61 o 
   1   0  11     4162.18     4295.78    212.12 o 
   2   0  11      137.17      148.21     24.84 o 
   3   0  11     5966.50     6472.22    186.93 o 
   4   0  11      388.66      480.90    111.46 o 
   5   0  11     1040.83      969.74    292.67 o 
   6   0  11     1123.90      936.89    320.54 o 
  -8   1  11      232.21      204.47     78.24 o 
  -7   1  11       22.32       34.31     24.82 o 
  -6   1  11      966.15     1257.01    120.58 o 
  -5   1  11     2323.44     2312.97     69.65 o 
  -4   1  11      138.67      206.04     48.82 o 
  -3   1  11     2873.67     2823.35     84.82 o 
  -2   1  11     5894.91     5832.20    199.58 o 
  -1   1  11     1302.00     1394.22     61.75 o 
   0   1  11     5783.69     5785.86     72.56 o 
   1   1  11     2644.71     2508.15     56.45 o 
   2   1  11      122.71      108.82     15.60 o 
   3   1  11     3082.75     3016.61    125.67 o 
   4   1  11      101.78      130.10     44.29 o 
   5   1  11      767.31      778.93    183.24 o 
   6   1  11      913.00      817.12    248.20 o 
  -9   2  11      787.98      490.32    177.04 o 
  -8   2  11      721.47      556.58    157.78 o 
  -7   2  11      504.56      502.64    102.44 o 
  -6   2  11     2537.61     2509.22     71.73 o 
  -5   2  11     3456.86     2773.20    111.28 o 
  -4   2  11     5580.08     5590.10    135.82 o 
  -3   2  11     3096.91     3211.76    101.25 o 
  -2   2  11     2117.22     2038.80     56.86 o 
  -1   2  11     1833.16     1813.84     50.18 o 
   0   2  11      229.51      199.26     26.92 o 
   1   2  11     2308.69     2223.57     55.31 o 
   2   2  11     4114.70     3989.03     68.84 o 
   3   2  11     3492.55     3660.08    142.83 o 
   4   2  11     1348.27     1436.98     80.27 o 
   5   2  11      886.40      892.78    298.21 o 
   6   2  11      661.62      507.84    229.38 o 
  -9   3  11     2055.83     1811.46    189.80 o 
  -8   3  11      109.50      135.96     35.63 o 
  -7   3  11     2154.11     2274.44    113.26 o 
  -6   3  11     1015.75     1058.28    135.74 o 
  -5   3  11      688.78      709.33     84.68 o 
  -4   3  11     2273.63     2314.39     86.60 o 
  -3   3  11      200.49      233.43     41.19 o 
  -2   3  11     1877.03     1843.75     46.83 o 
  -1   3  11    13828.88    14085.32    210.24 o 
   0   3  11     4002.48     3961.33     72.25 o 
   1   3  11     1923.90     1847.30     57.44 o 
   2   3  11     1939.70     1781.70    141.45 o 
   3   3  11     1388.42     1437.72     67.54 o 
   4   3  11      214.37      210.92     99.10 o 
   5   3  11        5.07       61.82     29.34 o 
   6   3  11       75.39       78.80     52.59 o 
  -9   4  11      170.82      144.20     39.76 o 
  -8   4  11       19.32       44.94     35.31 o 
  -7   4  11      550.54      511.35    100.89 o 
  -6   4  11        9.38       26.48     25.56 o 
  -5   4  11      163.42      178.79     38.26 o 
  -4   4  11     7062.94     6716.86    120.97 o 
  -3   4  11     2618.62     2537.13    108.23 o 
  -2   4  11     5133.84     5139.10     89.74 o 
  -1   4  11     3787.05     3619.60     88.66 o 
   0   4  11     1058.29     1027.51     24.62 o 
   1   4  11      720.20      609.92     67.60 o 
   2   4  11      297.50      267.21     70.86 o 
   3   4  11      192.30      180.85     69.39 o 
   4   4  11     2988.13     3145.23    145.78 o 
   5   4  11     1691.51     1832.63    110.72 o 
  -8   5  11        3.62       30.57     25.12 o 
  -7   5  11     1347.91     1163.40    127.72 o 
  -6   5  11      161.14      151.57     43.83 o 
  -5   5  11      542.21      520.98     98.84 o 
  -4   5  11     5809.98     5549.16    191.38 o 
  -3   5  11       90.14       64.33     13.33 o 
  -2   5  11       39.71       73.45     22.33 o 
  -1   5  11     2927.54     2881.99     69.67 o 
   0   5  11      415.55      345.42     41.55 o 
   1   5  11     2752.03     2739.85     88.85 o 
   2   5  11     1270.46     1202.25     57.02 o 
   3   5  11     1883.10     1959.40    103.34 o 
   4   5  11     2538.79     2716.55     96.14 o 
   5   5  11      531.30      342.31    185.83 o 
  -8   6  11        8.02       18.45     32.48 o 
  -7   6  11     2513.68     2511.93     85.40 o 
  -6   6  11      366.44      366.60     82.12 o 
  -5   6  11      260.72      239.78     78.52 o 
  -4   6  11      648.23      674.73     29.49 o 
  -3   6  11     2018.31     1827.83     81.38 o 
  -2   6  11     3331.00     3313.53    112.75 o 
  -1   6  11     1023.37     1046.87    109.80 o 
   0   6  11      835.55      825.02     26.20 o 
   1   6  11     5694.97     5442.00    105.00 o 
   2   6  11      624.10      671.16     49.46 o 
   3   6  11      500.21      314.82    128.44 o 
   4   6  11      245.47      138.40     98.91 o 
  -8   7  11      307.14      299.32    118.47 o 
  -7   7  11      400.72      430.52    199.48 o 
  -6   7  11     1961.99     2089.68    129.73 o 
  -5   7  11     1333.41     1410.41    132.50 o 
  -4   7  11      565.21      733.90    150.58 o 
  -3   7  11       13.42       40.41     33.03 o 
  -2   7  11    12067.87    12715.81    419.45 o 
  -1   7  11      716.41      765.45     95.04 o 
   0   7  11      441.64      374.05    143.57 o 
   1   7  11      414.78      326.44     57.58 o 
  -8   8  11      718.46      552.87    214.80 o 
  -7   8  11      881.03      641.26    188.96 o 
  -6   8  11        0.12       26.02     49.64 o 
  -5   8  11     6128.88     6716.92    294.89 o 
  -4   8  11      124.69      198.93     49.64 o 
  -3   8  11      715.98      751.98    200.41 o 
  -2   8  11      105.67      153.53     40.04 o 
  -1   8  11      457.19      444.92    109.43 o 
   0   8  11     1379.41     1342.68     88.21 o 
  -7   9  11      512.91      342.87    163.50 o 
  -6   9  11      117.62      121.42     34.69 o 
  -5   9  11        5.60       48.53     33.59 o 
  -4   9  11      312.52      451.01    154.83 o 
  -3   9  11     2317.38     2284.55    207.23 o 
  -2   9  11     1343.39     1338.62    149.10 o 
  -1   9  11      836.15      699.94    196.53 o 
   0   9  11     7480.62     7306.51    298.39 o 
  -7  10  11      255.23      194.50     75.11 o 
  -6  10  11     4114.76     4506.18    199.11 o 
  -4  10  11      771.13      728.36    139.32 o 
  -3  10  11     3623.57     3800.88    170.70 o 
  -2  10  11       33.38       -3.88     38.57 o 
  -1  10  11       17.68       52.59     32.29 o 
   0  10  11        3.14       -2.77     29.71 o 
  -6  11  11     1002.79      906.07    288.98 o 
  -5  11  11       20.11       52.59     42.44 o 
  -4  11  11      333.75      285.85    153.53 o 
  -3  11  11      366.74      406.72    113.49 o 
  -2  11  11        0.08       30.08     31.56 o 
  -1  11  11     3752.00     3845.17    159.25 o 
  -5  12  11       18.86       32.29     31.00 o 
  -4  12  11     4256.85     4460.60    179.18 o 
  -3  12  11        2.21       35.25     51.30 o 
  -2  12  11      409.67      412.25    152.43 o 
  -1  12  11     1225.53     1114.78    205.20 o 
  -1 -13  12     1094.23      713.88    234.66 o 
   0 -13  12        8.55       54.20     27.39 o 
   1 -13  12      906.03      764.87    150.11 o 
   2 -13  12     1549.49     1602.23    239.34 o 
   3 -13  12      832.51      668.60    187.19 o 
  -2 -12  12      319.86      302.77     95.32 o 
  -1 -12  12      265.71      235.27     69.94 o 
   0 -12  12      688.15      609.45    119.22 o 
   1 -12  12     3184.01     3112.96    181.86 o 
   2 -12  12      443.90      396.93     92.15 o 
   3 -12  12      378.05      321.59     69.18 o 
   4 -12  12      505.12      363.54    160.30 o 
  -3 -11  12      477.92      394.43    104.02 o 
  -2 -11  12     4905.24     5018.86    156.12 o 
  -1 -11  12        4.46       -4.32     40.41 o 
   0 -11  12      847.49      838.57    199.15 o 
   1 -11  12      553.32      575.74    136.99 o 
   2 -11  12       79.77       86.33     39.68 o 
   3 -11  12      699.77      632.36    139.33 o 
   4 -11  12     1599.29     1604.09    126.22 o 
   5 -11  12       59.04       48.09     28.77 o 
  -4 -10  12      175.23      128.99     60.34 o 
  -3 -10  12      823.60      805.37    157.96 o 
  -2 -10  12        2.56       38.48     23.97 o 
  -1 -10  12      674.63      545.30    100.47 o 
   0 -10  12      725.13      688.21    152.39 o 
   1 -10  12      414.53      395.23     98.84 o 
   2 -10  12        0.20       52.02     26.52 o 
   3 -10  12     9291.97     9498.73    159.04 o 
   4 -10  12      330.96      299.46     76.32 o 
   5 -10  12     1964.28     1881.83     88.86 o 
  -5  -9  12        8.09       31.79     41.80 o 
  -4  -9  12      250.19      127.22     37.84 o 
  -3  -9  12        1.48       77.11     34.38 o 
  -2  -9  12        9.67       51.18     19.73 o 
  -1  -9  12       59.76       70.49     29.94 o 
   0  -9  12    11524.19    12111.19    177.35 o 
   1  -9  12       70.82       47.06     26.67 o 
   2  -9  12     2893.03     3042.05    111.63 o 
   3  -9  12        3.52       47.66     27.10 o 
   4  -9  12      710.93      773.26    138.73 o 
   5  -9  12       96.21       74.02     17.07 o 
   6  -9  12       13.45       49.27     29.53 o 
  -6  -8  12        4.45       40.14     31.46 o 
  -5  -8  12       68.03       83.94     27.90 o 
  -4  -8  12      163.39      124.87     37.22 o 
  -3  -8  12     7860.76     7897.52    234.08 o 
  -2  -8  12        6.50       43.47     23.52 o 
  -1  -8  12      563.78      600.32    117.54 o 
   0  -8  12      365.33      405.11     91.06 o 
   1  -8  12     1258.22     1144.06    152.66 o 
   2  -8  12      153.76      137.66     62.65 o 
   3  -8  12      670.04      688.53    109.99 o 
   4  -8  12      412.94      365.73     70.92 o 
   5  -8  12     6900.54     6648.44    108.00 o 
   6  -8  12      189.21      210.56     70.68 o 
  -6  -7  12     3257.25     3550.64    228.36 o 
  -5  -7  12        7.29       32.38     29.62 o 
  -4  -7  12       22.93       54.19     29.43 o 
  -3  -7  12       34.77       58.47     37.74 o 
  -2  -7  12       21.80       52.41     35.07 o 
  -1  -7  12      166.95      235.72     53.55 o 
   0  -7  12      799.20      870.29     71.60 o 
   1  -7  12      116.09      130.07     83.04 o 
   2  -7  12     6907.19     6727.87    736.02 o 
   3  -7  12        8.67       30.58     21.43 o 
   4  -7  12      283.90      209.95     52.24 o 
   5  -7  12       10.21       50.56     55.36 o 
   6  -7  12        6.37       48.35     53.52 o 
  -7  -6  12      621.74      442.04    130.14 o 
  -6  -6  12       46.81       71.96     26.32 o 
  -5  -6  12      260.31      273.45     68.14 o 
  -4  -6  12      317.73      309.69     69.42 o 
  -3  -6  12      658.84      697.51    112.38 o 
  -2  -6  12      501.70      584.75     93.89 o 
  -1  -6  12    13552.18    13758.14    234.27 o 
   0  -6  12      830.24      844.30     85.99 o 
   1  -6  12     2266.04     2384.76    131.94 o 
   2  -6  12      698.22      717.21     89.95 o 
   3  -6  12      782.44      832.60    115.69 o 
   4  -6  12      243.44      235.70     75.81 o 
   5  -6  12     2191.56     2205.20    206.68 o 
   6  -6  12       93.48      110.72     54.44 o 
  -7  -5  12      537.91      319.66    137.20 o 
  -6  -5  12      545.28      473.52     86.19 o 
  -5  -5  12     1150.81     1126.39    176.28 o 
  -4  -5  12     3661.93     3724.40    218.77 o 
  -3  -5  12      721.51      718.21    117.03 o 
  -2  -5  12     3308.41     3226.46     88.34 o 
  -1  -5  12     1484.64     1570.99     74.99 o 
   0  -5  12     3141.28     3126.27    112.23 o 
   1  -5  12     7949.79     7977.13    173.56 o 
   2  -5  12     1223.33     1235.68     48.25 o 
   3  -5  12       20.22       35.64     16.48 o 
   4  -5  12     3528.61     3543.37     79.72 o 
   5  -5  12      291.78      282.52     71.60 o 
   6  -5  12      640.14      495.66    160.55 o 
  -7  -4  12      725.11      566.83    121.61 o 
  -6  -4  12       27.20       59.33     35.18 o 
  -5  -4  12     3161.21     3356.64     97.68 o 
  -4  -4  12     1061.04     1145.19    192.63 o 
  -3  -4  12     2733.83     2763.87     77.37 o 
  -2  -4  12     1283.22     1360.16     86.78 o 
  -1  -4  12     6064.66     6128.07    141.44 o 
   0  -4  12      616.83      629.66    107.92 o 
   1  -4  12     1822.65     1832.76    136.00 o 
   2  -4  12       13.29       17.70     17.17 o 
   3  -4  12     1292.19     1193.80     66.10 o 
   4  -4  12     1807.56     1737.06     72.31 o 
   5  -4  12     3425.96     3570.40    171.06 o 
   6  -4  12       75.17       58.13     25.28 o 
   7  -4  12     3347.77     3593.47    210.19 o 
  -8  -3  12     1145.02      912.01    228.09 o 
  -7  -3  12      125.65      148.51     40.25 o 
  -6  -3  12      545.02      529.58     94.91 o 
  -5  -3  12      359.77      359.66     93.56 o 
  -4  -3  12     1509.21     1503.44     83.91 o 
  -3  -3  12      259.37      311.62     60.53 o 
  -2  -3  12     3182.77     3014.45    174.11 o 
  -1  -3  12       79.16      155.21     28.07 o 
   0  -3  12     7550.45     7800.14    232.15 o 
   1  -3  12       18.15       46.96     21.30 o 
   2  -3  12     3046.54     2920.07     99.35 o 
   3  -3  12      335.68      255.03     64.22 o 
   4  -3  12     5922.80     5999.81    182.69 o 
   5  -3  12      278.00      202.44     91.90 o 
   6  -3  12     1161.92     1218.67    281.23 o 
   7  -3  12      216.94      114.78     75.66 o 
  -8  -2  12        1.34       42.71     28.92 o 
  -7  -2  12        7.87       31.48     30.45 o 
  -6  -2  12        2.96       45.18     28.51 o 
  -5  -2  12     1844.27     1955.32    104.08 o 
  -4  -2  12     1561.40     1428.76    179.37 o 
  -3  -2  12     2872.92     2917.63    116.83 o 
  -2  -2  12      756.01      828.42    114.71 o 
  -1  -2  12     3519.73     3684.92     80.49 o 
   0  -2  12      157.82      200.30     36.03 o 
   1  -2  12     3518.33     3452.95    288.15 o 
   2  -2  12      176.04      169.66     32.89 o 
   3  -2  12     4103.58     4028.10    244.14 o 
   4  -2  12       11.51       60.16     53.88 o 
   5  -2  12     1301.03     1415.02    237.13 o 
   6  -2  12      154.81      126.41     86.73 o 
  -8  -1  12     1317.26     1148.21    134.13 o 
  -7  -1  12     1109.69     1084.76    120.81 o 
  -6  -1  12     1324.90     1321.09    154.83 o 
  -5  -1  12      393.09      417.82     67.52 o 
  -4  -1  12       66.48       68.94     23.35 o 
  -3  -1  12      438.31      454.16     77.82 o 
  -2  -1  12        6.49       28.03     22.79 o 
  -1  -1  12      821.30      804.72     59.51 o 
   0  -1  12     9770.62    10392.08    204.57 o 
   1  -1  12     1686.70     1613.16     43.25 o 
   2  -1  12     4518.52     4313.31     77.56 o 
   3  -1  12     1693.34     1659.35    145.23 o 
   4  -1  12     1309.05     1500.28     86.36 o 
   5  -1  12     1221.88     1106.11    202.62 o 
   6  -1  12      885.91      840.75    236.39 o 
  -8   0  12      251.09      192.21     67.24 o 
  -7   0  12       50.57       65.77     24.12 o 
  -6   0  12      786.94      853.75    119.01 o 
  -5   0  12      790.68      853.38    141.99 o 
  -4   0  12     3602.52     3802.54     96.10 o 
  -3   0  12     7602.70     7919.40    170.84 o 
  -2   0  12     2570.22     2414.59     85.07 o 
  -1   0  12     4712.57     4612.60    106.06 o 
   0   0  12     4074.32     4183.71    104.60 o 
   1   0  12      652.47      621.56     73.06 o 
   2   0  12     7276.04     7399.71    107.74 o 
   3   0  12      121.97      161.10     37.28 o 
   4   0  12     1994.41     2157.04     98.17 o 
   5   0  12     1834.78     1939.47    111.28 o 
   6   0  12     1450.60     1275.14    305.04 o 
  -8   1  12      397.40      340.78    102.54 o 
  -7   1  12      629.27      615.87    115.35 o 
  -6   1  12     1904.78     1962.20    103.80 o 
  -5   1  12     4341.55     4418.61    142.00 o 
  -4   1  12     4274.86     4423.90    114.24 o 
  -3   1  12     3359.80     3449.46     94.26 o 
  -2   1  12      410.51      355.02     67.83 o 
  -1   1  12     3280.84     3046.93     86.84 o 
   0   1  12      223.19      312.17     64.07 o 
   1   1  12     3321.13     3207.10     86.88 o 
   2   1  12    12387.79    12511.88    254.48 o 
   3   1  12     2879.76     2971.03    126.59 o 
   4   1  12      864.22      795.90    243.59 o 
   5   1  12      145.90      185.64     63.66 o 
   6   1  12       46.73       30.82     49.64 o 
  -8   2  12     1139.60     1076.38     99.94 o 
  -7   2  12     2792.37     2800.59    116.15 o 
  -6   2  12      307.44      400.87     64.27 o 
  -5   2  12      337.48      383.79     84.15 o 
  -4   2  12     1577.53     1644.35    107.58 o 
  -3   2  12       38.77       15.95     15.15 o 
  -2   2  12     1345.42     1231.94     62.02 o 
  -1   2  12     7608.32     7663.62    132.00 o 
   0   2  12     4560.89     4346.65     95.95 o 
   1   2  12     3378.80     3324.20     89.44 o 
   2   2  12      843.59      944.64    197.64 o 
   3   2  12     1544.08     1656.76     76.58 o 
   4   2  12     1485.52     1660.27     83.59 o 
   5   2  12       67.54      128.81     43.55 o 
   6   2  12     1395.09     1206.13    202.07 o 
  -8   3  12      253.62      155.62     51.38 o 
  -7   3  12        2.45       49.14     21.34 o 
  -6   3  12        9.54       43.18     26.42 o 
  -5   3  12      318.03      383.80     59.29 o 
  -4   3  12      784.94      706.21     79.23 o 
  -3   3  12     4251.30     4091.97    134.91 o 
  -2   3  12    21637.42    22407.29    574.02 o 
  -1   3  12      266.63      262.67     39.76 o 
   0   3  12     1105.41     1041.57     26.93 o 
   1   3  12      754.64      693.88     40.86 o 
   2   3  12      640.88      667.47    181.40 o 
   3   3  12      233.99      208.53     56.47 o 
   4   3  12     2490.60     2299.87    121.98 o 
   5   3  12      826.65      578.15    236.39 o 
  -8   4  12       58.89       79.42     47.98 o 
  -7   4  12      119.77      152.64     38.06 o 
  -6   4  12      689.04      608.57     85.34 o 
  -5   4  12    10214.94    10311.88    231.56 o 
  -4   4  12      118.04       99.20     25.11 o 
  -3   4  12     5833.00     6097.10    112.93 o 
  -2   4  12      117.97      122.69     28.92 o 
  -1   4  12     6272.83     6321.14    105.59 o 
   0   4  12     3977.89     3688.24    102.23 o 
   1   4  12      222.75      183.84     41.73 o 
   2   4  12      910.70      930.25     56.47 o 
   3   4  12     8317.53     8437.72    343.79 o 
   4   4  12      236.06      196.53     65.33 o 
   5   4  12      942.87     1153.16     83.96 o 
  -8   5  12     4090.86     4155.22    137.20 o 
  -7   5  12      503.79      463.23    109.29 o 
  -6   5  12     1334.19     1333.57     69.18 o 
  -5   5  12       15.91       41.46     19.00 o 
  -4   5  12      728.07      739.32    130.65 o 
  -3   5  12     1005.75      886.55    122.72 o 
  -2   5  12      203.75      176.56     30.20 o 
  -1   5  12       20.91       26.97     12.46 o 
   0   5  12     8500.89     8576.16    426.55 o 
   1   5  12      444.08      381.18     41.12 o 
   2   5  12     2763.24     3039.67    118.29 o 
   3   5  12      225.59      197.08     85.81 o 
   4   5  12     1045.68     1050.19     75.29 o 
   5   5  12      158.13       96.33     34.14 o 
  -8   6  12        0.30       48.35     52.04 o 
  -7   6  12      190.61       90.79     35.25 o 
  -6   6  12       86.16       68.46     40.78 o 
  -5   6  12      151.34      140.25     59.24 o 
  -4   6  12      290.41      389.37     99.46 o 
  -3   6  12    16373.42    17955.34    221.44 o 
  -2   6  12        4.64       51.12     30.26 o 
  -1   6  12      833.59      856.25     54.62 o 
   0   6  12       18.55       43.55     19.19 o 
   1   6  12      854.89      756.67     32.61 o 
  -8   7  12       86.75       60.71     38.94 o 
  -7   7  12     1179.54      996.68    300.24 o 
  -6   7  12     3859.77     4558.59    207.42 o 
  -5   7  12      135.48      176.97     59.79 o 
  -4   7  12      226.87      255.95     79.17 o 
  -3   7  12       39.76       59.05     46.13 o 
  -2   7  12        5.13       41.34     32.85 o 
  -1   7  12      288.69      261.30     53.15 o 
   0   7  12      303.38      263.89     74.37 o 
  -8   8  12       13.36       51.30     59.61 o 
  -7   8  12       28.11       46.50     40.60 o 
  -6   8  12     1294.08     1330.50    244.14 o 
  -5   8  12       73.32       88.58     48.72 o 
  -4   8  12     1738.14     1790.74    282.52 o 
  -3   8  12      330.71      447.68     99.28 o 
  -2   8  12     1933.58     1826.35    212.40 o 
  -1   8  12    10120.49     9999.44    390.29 o 
   0   8  12      241.68      176.42     62.00 o 
  -7   9  12      907.12      731.87    268.50 o 
  -6   9  12      201.21      114.41     57.94 o 
  -5   9  12     1082.89     1350.99    235.84 o 
  -4   9  12     3809.24     4376.82    264.62 o 
  -3   9  12      542.99      419.63    134.34 o 
  -2   9  12      325.07      313.53     69.57 o 
  -1   9  12      769.78      772.84    128.99 o 
   0   9  12      727.55      620.41     96.14 o 
  -7  10  12      905.67      896.66    293.97 o 
  -6  10  12        0.76       18.27     28.23 o 
  -5  10  12      797.36      664.14    172.17 o 
  -4  10  12      264.98      292.67    103.16 o 
  -3  10  12      953.92      741.10    206.31 o 
  -2  10  12      657.72      643.85    147.08 o 
  -1  10  12     1050.70     1155.38     70.86 o 
  -6  11  12      303.74      282.89    123.09 o 
  -5  11  12      492.86      494.93    126.78 o 
  -4  11  12      274.24      297.47    107.77 o 
  -3  11  12      423.45      349.33    132.87 o 
  -2  11  12     1279.72     1133.05    165.34 o 
  -1  11  12        3.26       48.90     28.05 o 
  -4  12  12      296.67      222.18     81.20 o 
  -3  12  12      473.66      308.54    114.04 o 
  -2  12  12       19.10       36.72     34.69 o 
   0 -13  13     1489.73     1284.27    192.03 o 
   1 -13  13      297.83      224.80     86.91 o 
   2 -13  13      647.73      558.13    156.85 o 
  -2 -12  13      343.67      245.71     85.35 o 
  -1 -12  13     1370.75     1372.30    166.73 o 
   0 -12  13     1374.24     1313.85    142.18 o 
   1 -12  13      645.40      535.73    153.10 o 
   2 -12  13       44.75       59.41     27.20 o 
   3 -12  13      271.78      203.32     53.77 o 
   4 -12  13      129.81      161.39     50.21 o 
  -3 -11  13       42.18       25.52     30.80 o 
  -2 -11  13       48.44       47.66     22.75 o 
  -1 -11  13      238.35      286.26     58.96 o 
   0 -11  13      915.54      775.46    168.01 o 
   1 -11  13      536.41      542.57    112.17 o 
   2 -11  13     2517.65     2841.99    240.45 o 
   3 -11  13     1349.52     1081.40    218.48 o 
   4 -11  13     1482.58     1449.36    135.26 o 
  -4 -10  13      145.79      127.76     51.20 o 
  -3 -10  13      116.75      152.43     63.85 o 
  -2 -10  13       70.71      110.68     32.87 o 
  -1 -10  13     1674.51     1796.65    102.03 o 
   0 -10  13     1196.38     1159.56    162.88 o 
   1 -10  13     1589.91     1564.36     83.78 o 
   2 -10  13      837.98      798.12    168.38 o 
   3 -10  13      320.29      285.35     72.22 o 
   4 -10  13       72.57       32.43     43.73 o 
   5 -10  13      536.46      340.74    130.74 o 
  -5  -9  13        3.02       24.66     26.69 o 
  -4  -9  13     2069.96     2102.30    302.36 o 
  -3  -9  13      349.98      352.70     83.96 o 
  -2  -9  13        7.13       49.04     29.88 o 
  -1  -9  13     1604.41     1621.48    233.48 o 
   0  -9  13      277.02      378.75     72.68 o 
   1  -9  13      636.60      744.25    147.47 o 
   2  -9  13     2783.68     2616.36    114.19 o 
   3  -9  13     1849.65     1911.62     75.42 o 
   4  -9  13      307.99      238.39     65.65 o 
   5  -9  13     1645.63     1457.83    277.73 o 
  -5  -8  13       76.19       73.58     64.86 o 
  -4  -8  13     1624.84     1579.49    103.10 o 
  -3  -8  13      912.23      919.47    154.44 o 
  -2  -8  13       15.08       75.21     40.23 o 
  -1  -8  13     6387.88     6526.14    136.42 o 
   0  -8  13      525.51      585.09    124.10 o 
   1  -8  13      149.98      181.02     41.75 o 
   2  -8  13      373.60      444.00     73.65 o 
   3  -8  13       13.76       24.85     26.15 o 
   4  -8  13     2324.17     2274.20    102.88 o 
   5  -8  13      112.32       95.04     52.78 o 
   6  -8  13        6.99       -4.80     52.96 o 
  -6  -7  13     1171.91     1029.36    201.26 o 
  -5  -7  13       53.73      109.91     40.39 o 
  -4  -7  13     3018.32     2771.21    120.35 o 
  -3  -7  13      541.66      530.57    110.47 o 
  -2  -7  13      917.92      984.11    159.58 o 
  -1  -7  13      588.18      580.98    106.87 o 
   0  -7  13      203.24      221.70     47.56 o 
   1  -7  13     2798.96     2978.96    101.94 o 
   2  -7  13     2288.44     2291.65    100.64 o 
   3  -7  13       46.93       43.99     23.78 o 
   4  -7  13     6326.94     6373.87    176.90 o 
   5  -7  13      157.69      148.55     45.03 o 
   6  -7  13       49.14       35.43     35.06 o 
  -6  -6  13      136.53      103.61     45.27 o 
  -5  -6  13      139.99      140.80     48.35 o 
  -4  -6  13        6.65        3.59     37.03 o 
  -3  -6  13     1464.65     1539.48     91.71 o 
  -2  -6  13     3547.72     3550.57    253.46 o 
  -1  -6  13     4367.72     4400.50    109.62 o 
   0  -6  13       26.66       14.13     48.53 o 
   1  -6  13     3372.55     3450.26     96.37 o 
   2  -6  13      153.67      127.82     48.07 o 
   3  -6  13      132.00      105.95     31.03 o 
   4  -6  13      102.81      105.46     44.38 o 
   5  -6  13     1217.99      898.32    276.80 o 
   6  -6  13     2212.49     2331.79    134.16 o 
  -7  -5  13       32.05       29.87     32.85 o 
  -6  -5  13      566.05      423.72    127.56 o 
  -5  -5  13      442.24      418.89     72.97 o 
  -4  -5  13     3030.37     3224.91    130.95 o 
  -3  -5  13     2386.40     2365.14    122.35 o 
  -2  -5  13     8330.59     8410.98    184.33 o 
  -1  -5  13     1361.98     1327.70    107.12 o 
   0  -5  13      168.96      189.66     35.52 o 
   1  -5  13     5285.06     5096.98    126.40 o 
   2  -5  13     4918.28     4927.95    127.83 o 
   3  -5  13     2184.54     2069.88     97.07 o 
   4  -5  13     2221.84     2137.29    128.99 o 
   5  -5  13      207.32      170.70     52.96 o 
   6  -5  13     5718.32     5714.89    213.69 o 
  -7  -4  13      843.03      646.80    191.26 o 
  -6  -4  13     1653.61     1830.97    188.10 o 
  -5  -4  13      579.29      554.38     96.58 o 
  -4  -4  13      619.36      629.70     89.93 o 
  -3  -4  13     2714.59     2736.95     90.48 o 
  -2  -4  13     1600.22     1632.49    134.36 o 
  -1  -4  13      404.23      478.27     76.96 o 
   0  -4  13      540.90      606.75    113.44 o 
   1  -4  13     2236.54     2319.34     73.29 o 
   2  -4  13     1656.61     1724.67     55.65 o 
   3  -4  13     6331.21     6322.33    119.31 o 
   4  -4  13      727.89      737.96    211.11 o 
   5  -4  13      192.38      222.55     79.90 o 
   6  -4  13      224.58      295.44    136.19 o 
  -7  -3  13      158.54      139.12     41.16 o 
  -6  -3  13     3862.28     3797.57    300.42 o 
  -5  -3  13     3215.53     3427.93    116.90 o 
  -4  -3  13      827.78      933.29    142.29 o 
  -3  -3  13       25.64       75.25     20.83 o 
  -2  -3  13     1199.88     1173.73     65.25 o 
  -1  -3  13    12186.36    12743.26    255.91 o 
   0  -3  13     2141.35     2145.39    146.52 o 
   1  -3  13     2417.64     2408.42    100.30 o 
   2  -3  13     2107.65     2091.21     52.49 o 
   3  -3  13     2919.24     2746.38     58.80 o 
   4  -3  13       75.12      121.42     47.61 o 
   5  -3  13      255.74      178.63     66.06 o 
   6  -3  13        1.53       23.25     34.32 o 
  -8  -2  13     1050.88      972.55    162.53 o 
  -7  -2  13       42.30       70.17     26.55 o 
  -6  -2  13      188.72      149.59     44.29 o 
  -5  -2  13       10.75       31.51     25.65 o 
  -4  -2  13     4081.91     4189.53    106.70 o 
  -3  -2  13      149.15      199.31     37.97 o 
  -2  -2  13     2370.54     2360.00    210.09 o 
  -1  -2  13     6981.97     7324.53    166.93 o 
   0  -2  13     4192.52     4412.65    106.78 o 
   1  -2  13       82.73       65.57     19.65 o 
   2  -2  13      144.68      142.24     31.15 o 
   3  -2  13      187.74      134.44     26.11 o 
   4  -2  13     5956.33     6004.24    284.74 o 
   5  -2  13     1019.10     1042.26    278.46 o 
   6  -2  13     2601.69     2647.54    137.66 o 
  -8  -1  13      421.28      331.98     97.77 o 
  -7  -1  13     3812.28     3944.72    125.01 o 
  -6  -1  13      189.69      143.55     38.52 o 
  -5  -1  13      817.14      851.54     99.55 o 
  -4  -1  13     2093.48     2130.46     66.00 o 
  -3  -1  13     7489.45     7793.22    189.63 o 
  -2  -1  13      375.53      405.19     75.50 o 
  -1  -1  13       52.22      106.88     21.63 o 
   0  -1  13     1687.13     1751.46     71.69 o 
   1  -1  13    16976.05    17779.35    200.87 o 
   2  -1  13     1479.13     1313.57     35.88 o 
   3  -1  13     5277.80     5443.44    173.65 o 
   4  -1  13     2907.12     3159.44    159.25 o 
   5  -1  13     3003.65     3301.16    128.07 o 
   6  -1  13        2.00       90.98     43.92 o 
  -8   0  13        1.00       23.64     29.25 o 
  -7   0  13     1094.62     1048.58    191.63 o 
  -6   0  13     1160.09     1334.35    141.51 o 
  -5   0  13     2736.28     2753.58    112.11 o 
  -4   0  13       26.93       60.79     24.72 o 
  -3   0  13     2842.10     3022.76    108.70 o 
  -2   0  13    11200.33    11440.27    398.41 o 
  -1   0  13     3003.69     3009.76     90.03 o 
   0   0  13     2163.46     2005.60     74.05 o 
   1   0  13     6366.76     6109.50    195.32 o 
   2   0  13      766.91      742.39     32.65 o 
   3   0  13     1551.06     1606.57     79.17 o 
   4   0  13       16.78       48.16     41.71 o 
   5   0  13       10.68       39.49     52.41 o 
   6   0  13     1978.75     2146.34    147.81 o 
  -8   1  13     1607.09     1448.91    250.01 o 
  -7   1  13      122.75      104.16     34.50 o 
  -6   1  13     2730.43     2859.97    133.70 o 
  -5   1  13     3417.94     3663.98    150.20 o 
  -4   1  13     1624.27     1739.95     77.60 o 
  -3   1  13       40.10       58.27     21.32 o 
  -2   1  13      763.16      836.38     91.64 o 
  -1   1  13      186.59      194.42     36.10 o 
   0   1  13     3958.30     3899.72     74.84 o 
   1   1  13      429.01      383.58     46.43 o 
   2   1  13     1917.27     1762.13     72.15 o 
   3   1  13     2554.82     2737.77    104.82 o 
   4   1  13     1170.22     1287.69    267.21 o 
   5   1  13      765.93      613.40    294.89 o 
   6   1  13      374.36      301.53    157.78 o 
  -8   2  13      376.98      325.89     89.28 o 
  -7   2  13      704.21      541.09    113.16 o 
  -6   2  13      772.07      785.09    100.31 o 
  -5   2  13      211.85      267.89     46.81 o 
  -4   2  13       87.72       98.54     26.24 o 
  -3   2  13    13404.63    14365.13    548.99 o 
  -2   2  13     1455.82     1367.13     99.74 o 
  -1   2  13     4484.00     4490.49    101.83 o 
   0   2  13     2170.37     2106.38    108.69 o 
   1   2  13     3972.75     3810.41     81.02 o 
   3   2  13      710.96      665.25    217.01 o 
   4   2  13        4.25      -18.82     44.84 o 
   5   2  13     1652.27     1866.21    111.64 o 
  -8   3  13       11.91       41.88     25.88 o 
  -7   3  13       13.11       57.00     48.26 o 
  -6   3  13     5637.55     5781.35    173.74 o 
  -5   3  13     1670.02     1642.08     66.00 o 
  -4   3  13     5821.44     5642.87    124.59 o 
  -3   3  13      739.82      752.89    100.85 o 
  -2   3  13     1642.71     1664.95     49.25 o 
  -1   3  13      352.44      290.04     49.01 o 
   0   3  13       46.50       61.35     16.75 o 
   1   3  13      118.96      117.64     24.02 o 
   2   3  13     5800.95     6031.92    160.55 o 
   3   3  13     2381.17     2369.26    121.42 o 
   4   3  13     1549.45     1686.29     84.70 o 
   5   3  13      184.27      201.88     97.07 o 
  -8   4  13      317.96      241.65     61.93 o 
  -7   4  13     1051.07      931.52    155.29 o 
  -6   4  13      865.06      839.05    133.85 o 
  -5   4  13      952.62      848.33     95.31 o 
  -4   4  13      854.23      910.29    103.24 o 
  -3   4  13     2170.17     2234.17     49.04 o 
  -2   4  13      149.10      176.25     22.95 o 
  -1   4  13     5957.25     5861.42    111.91 o 
   0   4  13     3529.56     3461.88    123.82 o 
   1   4  13     3667.32     3630.63     87.25 o 
   2   4  13      715.49      792.03     67.54 o 
   3   4  13     1433.44     1584.06     87.65 o 
   4   4  13      182.69      109.06     84.15 o 
   5   4  13      112.11       48.72     53.70 o 
  -8   5  13       36.37       52.41     32.11 o 
  -7   5  13        1.78        7.75     20.56 o 
  -6   5  13      495.72      437.42     68.30 o 
  -5   5  13      604.48      541.10    105.63 o 
  -4   5  13     4086.58     4001.39     81.49 o 
  -3   5  13       45.82       47.43     37.83 o 
  -2   5  13      371.38      372.21    124.56 o 
  -1   5  13     1241.71     1056.10    152.98 o 
   0   5  13      874.26      704.56    154.27 o 
   1   5  13        7.52        4.32     11.35 o 
   2   5  13     1279.71     1225.13     54.25 o 
   3   5  13      384.03      219.41     91.16 o 
  -8   6  13      687.22      625.39    212.95 o 
  -7   6  13      869.47      665.44    244.88 o 
  -6   6  13        2.24       37.09     37.65 o 
  -5   6  13       50.67       80.09     43.55 o 
  -4   6  13     3082.01     3034.14    120.69 o 
  -3   6  13     1011.82      984.50    168.11 o 
  -2   6  13      121.03      150.58     48.53 o 
  -1   6  13     2173.19     2135.08     76.58 o 
   0   6  13      119.66      116.81     42.44 o 
  -8   7  13      387.78      288.43    138.03 o 
  -7   7  13     1345.26     1293.97    414.47 o 
  -6   7  13      601.75      757.70    141.54 o 
  -5   7  13      112.04      143.20     44.47 o 
  -4   7  13     2320.01     2250.97    420.19 o 
  -3   7  13      249.62      222.37     94.11 o 
  -2   7  13      608.22      588.67    157.78 o 
  -1   7  13       41.74       14.21     28.23 o 
   0   7  13        7.82       -9.41     26.76 o 
  -7   8  13      834.98      743.68    193.95 o 
  -5   8  13      614.45      413.91    195.24 o 
  -4   8  13       62.31       51.67     42.44 o 
  -3   8  13       17.67       14.58     27.50 o 
  -2   8  13     2584.23     2591.25    256.14 o 
  -1   8  13     2863.92     2949.07    132.68 o 
   0   8  13       55.42       34.88     37.46 o 
  -7   9  13       59.41       43.55     43.37 o 
  -6   9  13       94.55      102.97     51.85 o 
  -5   9  13      750.08      785.20    245.25 o 
  -4   9  13     2395.06     2372.21    179.00 o 
  -3   9  13       25.00       30.08     23.07 o 
  -2   9  13     2639.63     2839.82    125.30 o 
  -1   9  13      173.44      126.59     63.48 o 
  -6  10  13      635.90      594.76    229.75 o 
  -5  10  13      483.72      389.92    157.59 o 
  -4  10  13      153.35      174.76     82.86 o 
  -3  10  13     1050.80      863.26    135.82 o 
  -2  10  13      329.46      202.07     97.07 o 
  -1  10  13       25.01       19.19     27.13 o 
  -5  11  13      532.72      588.12    175.68 o 
  -4  11  13       48.65       33.40     27.86 o 
  -3  11  13        3.67       24.91     20.30 o 
  -2  11  13      333.05      246.91    175.86 o 
  -1 -12  14      140.97      100.78     42.24 o 
   0 -12  14      532.17      454.73    118.16 o 
   1 -12  14       36.63       33.77     27.14 o 
   2 -12  14     4085.12     4073.32    167.96 o 
   3 -12  14        3.72       42.69     30.52 o 
  -3 -11  14      113.09      107.39     39.68 o 
  -2 -11  14        2.72       64.77     27.94 o 
  -1 -11  14     2551.15     2644.28    152.98 o 
   0 -11  14       42.75        4.53     33.74 o 
   1 -11  14     1188.20      899.24    155.22 o 
   2 -11  14       38.54       49.34     33.52 o 
   3 -11  14       31.88       60.90     53.33 o 
   4 -11  14      314.25      261.12     79.99 o 
  -4 -10  14      536.17      377.41    127.89 o 
  -3 -10  14       84.37       54.98     31.10 o 
  -2 -10  14     1355.65     1251.93    208.42 o 
  -1 -10  14      672.42      595.63    147.79 o 
   0 -10  14        1.40       37.22     40.41 o 
   1 -10  14     2872.50     2970.83    197.45 o 
   2 -10  14      333.11      363.81    109.71 o 
   3 -10  14     1160.19     1179.02     83.13 o 
   4 -10  14     2151.30     2035.55    143.38 o 
  -4  -9  14      879.79      736.91    165.49 o 
  -3  -9  14       60.22      100.33     30.09 o 
  -2  -9  14     3836.51     3881.38    140.36 o 
  -1  -9  14      113.93      116.15     37.46 o 
   0  -9  14     1693.44     1621.18     95.49 o 
   1  -9  14     4318.78     4379.27    148.29 o 
   2  -9  14     2390.76     2640.52    124.38 o 
   3  -9  14     3017.91     3089.86     87.90 o 
   4  -9  14     1719.42     1685.94     92.34 o 
   5  -9  14      140.30      162.58     73.63 o 
  -5  -8  14     1009.00      783.72    148.50 o 
  -4  -8  14      203.87      214.82     58.11 o 
  -3  -8  14     1571.06     1546.33    220.37 o 
  -2  -8  14     1126.47      987.75    157.28 o 
  -1  -8  14     1864.81     1842.46    120.59 o 
   0  -8  14     2911.94     2798.66    180.53 o 
   1  -8  14     1907.76     1986.53     88.49 o 
   2  -8  14       51.53       67.61     61.45 o 
   3  -8  14     3000.59     2929.38     93.27 o 
   4  -8  14      179.04      171.99     43.99 o 
   5  -8  14      445.80      448.79    113.31 o 
  -6  -7  14       37.03       47.36     20.24 o 
  -5  -7  14      678.48      647.56    133.13 o 
  -4  -7  14      148.43      129.24     39.05 o 
  -3  -7  14     5390.07     5239.72    193.22 o 
  -2  -7  14      336.43      420.01     69.08 o 
  -1  -7  14     2297.47     2316.85     80.38 o 
   0  -7  14     1216.94     1267.98     88.63 o 
   1  -7  14     1086.26     1128.65     72.14 o 
   2  -7  14     1898.85     1897.40    145.41 o 
   3  -7  14     4824.41     4893.34    148.47 o 
   4  -7  14     1303.36     1260.23    100.85 o 
   5  -7  14     2024.26     2086.73    131.20 o 
  -6  -6  14      601.99      659.39    150.74 o 
  -5  -6  14      510.17      508.60     91.06 o 
  -4  -6  14     2869.26     3078.85    356.89 o 
  -3  -6  14     1302.03     1292.28    176.16 o 
  -2  -6  14     3237.21     3313.82     97.70 o 
  -1  -6  14     2161.25     2099.11     91.53 o 
   0  -6  14     2580.14     2639.74     90.24 o 
   1  -6  14      394.61      395.91     69.89 o 
   2  -6  14     3791.97     3926.14    149.84 o 
   3  -6  14      266.90      257.60     65.82 o 
   4  -6  14      725.29      727.81    179.92 o 
   5  -6  14      899.05      765.82    234.55 o 
   6  -6  14      279.10      249.31    130.65 o 
  -7  -5  14     2146.96     2046.02    125.23 o 
  -6  -5  14       17.10       18.28     47.70 o 
  -5  -5  14     2056.88     2018.25    204.05 o 
  -4  -5  14      146.35      157.29     38.28 o 
  -3  -5  14     9058.66     9332.95    194.42 o 
  -2  -5  14       24.42       40.38     31.74 o 
  -1  -5  14        9.69       47.32     24.76 o 
   0  -5  14     1870.10     1964.07     72.92 o 
   1  -5  14     2864.49     2872.90     87.09 o 
   2  -5  14      154.70      199.97     43.90 o 
   3  -5  14     4573.53     4533.87    111.09 o 
   4  -5  14       20.51       -8.86     50.93 o 
   5  -5  14     5327.48     5587.74    240.27 o 
   6  -5  14      125.11       93.74     52.41 o 
  -7  -4  14      246.92      196.30     53.34 o 
  -6  -4  14     2242.74     2303.68    110.89 o 
  -5  -4  14       76.19       68.43     35.46 o 
  -4  -4  14      384.72      387.11     64.91 o 
  -3  -4  14       70.21      111.58     31.96 o 
  -2  -4  14     8462.55     8682.33    174.36 o 
  -1  -4  14      820.49      835.12    101.38 o 
   0  -4  14     4481.03     4757.81    110.35 o 
   1  -4  14      658.18      628.44     99.17 o 
   2  -4  14    10969.42    10909.57    272.65 o 
   3  -4  14      247.33      238.06     71.89 o 
   4  -4  14     1199.32     1222.92    187.86 o 
   5  -4  14      361.55      262.59    132.13 o 
   6  -4  14     1317.65     1013.47    377.56 o 
  -7  -3  14      117.02      100.54     40.64 o 
  -6  -3  14      626.92      576.93    127.48 o 
  -5  -3  14     3302.85     3445.87    125.10 o 
  -4  -3  14      286.88      351.47     55.75 o 
  -3  -3  14     3899.69     3928.65    118.22 o 
  -2  -3  14      596.10      668.74    112.66 o 
  -1  -3  14     6015.49     6176.52    234.54 o 
   0  -3  14        2.71       40.28     14.28 o 
   1  -3  14     1225.46     1316.06     66.44 o 
   2  -3  14       59.53       35.62     17.41 o 
   3  -3  14     4114.58     3986.97     91.99 o 
   4  -3  14       10.93       47.24     34.88 o 
   5  -3  14     2672.27     2788.89    139.69 o 
   6  -3  14      420.22      365.75    160.73 o 
  -7  -2  14       94.55      109.41     45.62 o 
  -6  -2  14       10.99       -3.51     47.24 o 
  -5  -2  14      149.51      183.80     70.68 o 
  -4  -2  14      298.45      321.35     68.24 o 
  -3  -2  14       25.36       51.22     18.48 o 
  -2  -2  14     3610.92     3595.77     90.79 o 
  -1  -2  14      332.36      386.46     61.49 o 
   0  -2  14     6324.88     6539.09    192.75 o 
   1  -2  14     1845.20     1953.03     68.09 o 
   2  -2  14     2917.53     2761.52     59.86 o 
   3  -2  14        4.47       41.34     18.08 o 
   4  -2  14     3676.05     3731.50    173.65 o 
   5  -2  14        2.64       53.88     55.91 o 
   6  -2  14      769.63      661.19    300.79 o 
  -8  -1  14       45.03       64.71     43.15 o 
  -7  -1  14        1.89       29.35     45.30 o 
  -6  -1  14     1532.86     1490.13     88.54 o 
  -5  -1  14     2034.79     2114.44    135.28 o 
  -4  -1  14     1114.09     1137.92     97.99 o 
  -3  -1  14     2812.45     2877.38     72.51 o 
  -2  -1  14     2760.73     2806.32     89.07 o 
  -1  -1  14      429.02      486.79     85.79 o 
   0  -1  14      174.81      193.60     41.56 o 
   1  -1  14      109.11      164.41     32.02 o 
   2  -1  14      136.26      170.99     42.90 o 
   3  -1  14     3961.80     4021.04    184.54 o 
   4  -1  14      577.75      604.54    237.13 o 
   5  -1  14      484.84      397.67    130.65 o 
   6  -1  14      289.31      178.82     94.11 o 
  -8   0  14     1048.99      874.52    189.51 o 
  -7   0  14     2311.52     2342.44    225.78 o 
  -6   0  14      955.49      967.63    167.64 o 
  -5   0  14     1884.18     1759.90    142.54 o 
  -4   0  14        8.00       65.88     43.18 o 
  -3   0  14        7.33        2.30     21.43 o 
  -2   0  14      694.32      639.82    112.31 o 
  -1   0  14     1242.05     1270.71     56.92 o 
   0   0  14    17309.56    16939.01    841.11 o 
   1   0  14     1542.96     1600.33     56.89 o 
   2   0  14      193.61      177.15     53.52 o 
   3   0  14       17.28       37.28     22.51 o 
   4   0  14      266.28      238.79     62.93 o 
   5   0  14       28.26       65.33     66.25 o 
  -8   1  14      127.07      120.62     39.61 o 
  -7   1  14       82.02       89.18     39.51 o 
  -6   1  14       18.06      108.36     40.06 o 
  -5   1  14      566.64      575.73     91.55 o 
  -4   1  14     1367.59     1388.55     90.51 o 
  -3   1  14     9486.42     9961.24    192.99 o 
  -2   1  14     3871.50     3833.13     91.01 o 
  -1   1  14      632.98      642.03     60.90 o 
   0   1  14     1662.84     1730.56     52.04 o 
   1   1  14       61.34       51.41     29.80 o 
   2   1  14      283.64      305.78     63.66 o 
   3   1  14      151.18      145.60     57.76 o 
   4   1  14     1123.66     1262.23     83.59 o 
   5   1  14     5850.09     6189.70    173.65 o 
  -8   2  14      196.67      171.08     47.15 o 
  -7   2  14      303.08      272.31     63.57 o 
  -6   2  14     2507.11     2555.24    121.24 o 
  -5   2  14     2635.11     2688.39     92.36 o 
  -4   2  14     4527.90     4662.80    122.44 o 
  -3   2  14      557.73      615.07     62.19 o 
  -2   2  14       75.13       59.71     19.13 o 
  -1   2  14        7.20       33.52     21.57 o 
   0   2  14       89.94       57.38     28.97 o 
   1   2  14       38.46       42.89     16.24 o 
   2   2  14     8656.96     8586.82    256.87 o 
   3   2  14     1076.09      982.47     71.97 o 
   4   2  14       31.87       70.86     50.38 o 
   5   2  14      301.82      346.93    163.87 o 
  -8   3  14      229.49      154.64     64.40 o 
  -7   3  14     1061.28      985.60    109.46 o 
  -6   3  14      217.31      248.34     63.94 o 
  -5   3  14       26.06       41.11     14.39 o 
  -4   3  14     2152.17     2134.22    155.75 o 
  -3   3  14      153.69      143.36     33.48 o 
  -2   3  14      784.19      737.09     83.00 o 
  -1   3  14     2038.30     2054.89     49.85 o 
   0   3  14      820.25      800.33     42.62 o 
   1   3  14     1908.44     1815.73     44.82 o 
   2   3  14      171.90      114.78     32.66 o 
   3   3  14       36.90       26.76     24.73 o 
   4   3  14      237.98      208.53     76.77 o 
   5   3  14        2.44       43.00     34.88 o 
  -8   4  14        7.73       30.86     21.41 o 
  -7   4  14     1232.99     1218.75     80.03 o 
  -6   4  14        9.10       15.15     28.33 o 
  -5   4  14     2148.18     1904.13    239.62 o 
  -4   4  14     2489.01     2592.83     66.77 o 
  -3   4  14     1079.66     1090.75     41.00 o 
  -2   4  14      275.02      315.85     62.51 o 
  -1   4  14     4268.96     4133.26     99.63 o 
   0   4  14        4.72        9.04     19.93 o 
   1   4  14     1335.61     1282.15     88.76 o 
   2   4  14        0.94       17.90     17.53 o 
   3   4  14     1011.84      685.18    231.04 o 
   4   4  14     2640.00     2693.48    118.66 o 
  -8   5  14       88.63       92.27     42.26 o 
  -7   5  14       34.46       83.23     41.71 o 
  -6   5  14       25.24       93.38     39.31 o 
  -5   5  14     5758.01     5896.84    260.38 o 
  -4   5  14      971.37      993.36    271.27 o 
  -3   5  14       25.92       56.65     29.53 o 
  -2   5  14     2999.27     2908.10    108.69 o 
  -1   5  14       46.14       71.05     40.78 o 
   0   5  14     2617.01     2554.71    108.51 o 
  -8   6  14      697.68      553.98    206.31 o 
  -7   6  14     1698.82     1599.74    411.51 o 
  -6   6  14        3.82       56.65     47.06 o 
  -5   6  14     2435.19     2523.34    138.40 o 
  -4   6  14      182.23      138.96     50.38 o 
  -3   6  14      279.46      455.62     95.04 o 
  -2   6  14     1126.74     1273.30     70.86 o 
  -1   6  14      375.07      373.50     85.26 o 
   0   6  14     5155.00     4952.20    208.71 o 
  -7   7  14       34.65       38.75     52.59 o 
  -6   7  14        2.68       26.76     31.00 o 
  -5   7  14      947.03      969.18    166.27 o 
  -4   7  14       11.36       56.47     28.97 o 
  -3   7  14     3830.01     3885.40    183.80 o 
  -2   7  14      942.06      870.46    172.91 o 
  -1   7  14      372.96      378.30    157.22 o 
  -7   8  14       17.14       14.02     31.37 o 
  -6   8  14      167.34      150.40     56.28 o 
  -5   8  14      792.92      756.97    276.99 o 
  -4   8  14     1593.51     1567.63    185.46 o 
  -3   8  14     1320.94     1263.89    201.33 o 
  -2   8  14     1732.49     1733.90     84.33 o 
  -1   8  14       51.04       12.18     18.82 o 
  -6   9  14      505.09      419.45    136.19 o 
  -5   9  14     2368.89     2096.33    180.85 o 
  -4   9  14        6.79       26.57     29.53 o 
  -3   9  14     4392.23     4419.08    135.26 o 
  -2   9  14      425.99      374.05    161.28 o 
  -1   9  14      719.87      555.08    152.98 o 
  -6  10  14     1228.74     1265.73    274.59 o 
  -5  10  14       50.78       41.15     29.34 o 
  -4  10  14       31.15       32.66     49.64 o 
  -3  10  14      538.46      438.27    173.83 o 
  -2  10  14     2378.47     2446.95    146.34 o 
  -4  11  14      126.06       88.95     55.55 o 
  -3  11  14     1375.10     1069.57    245.80 o 
  -2  11  14       11.68       24.91     35.06 o 
   0 -12  15      255.99      216.52     82.76 o 
   1 -12  15     1861.07     1591.44    115.88 o 
   2 -12  15      156.88      157.45     57.93 o 
  -2 -11  15     1624.50     1425.26    248.36 o 
  -1 -11  15      230.36      195.24     80.83 o 
   0 -11  15      215.13      216.18     50.30 o 
   1 -11  15        0.57       38.27     28.20 o 
   2 -11  15     1427.85     1364.71    160.68 o 
   3 -11  15     2342.15     2644.18    119.24 o 
  -3 -10  15       51.32       47.10     27.40 o 
  -2 -10  15      155.59      168.22     47.32 o 
  -1 -10  15     1877.70     1731.54    156.08 o 
   0 -10  15     3961.39     3845.96    104.54 o 
   1 -10  15     2702.80     2641.15    114.81 o 
   2 -10  15      221.72      229.04     54.41 o 
   3 -10  15     2373.77     2421.22     91.78 o 
   4 -10  15        2.25       25.79     16.52 o 
  -4  -9  15      243.48      199.66     55.45 o 
  -3  -9  15     3364.03     2522.79    149.66 o 
  -2  -9  15      453.04      380.57    122.81 o 
  -1  -9  15      569.35      515.24    114.53 o 
   0  -9  15      740.07      788.72    149.71 o 
   1  -9  15      304.73      308.96     73.96 o 
   2  -9  15       54.90       70.29     47.79 o 
   3  -9  15       24.04       57.17     27.96 o 
   4  -9  15      212.99      124.52     54.03 o 
  -5  -8  15       36.60       41.20     35.15 o 
  -4  -8  15      616.96      558.99    147.51 o 
  -3  -8  15       60.84       23.93     37.57 o 
  -2  -8  15       64.34       21.36     25.09 o 
  -1  -8  15      284.15      289.91     80.09 o 
   0  -8  15     1255.08     1253.46    154.96 o 
   1  -8  15      161.77      160.84     49.55 o 
   2  -8  15     6369.81     6149.44    201.70 o 
   3  -8  15      374.55      350.59     78.76 o 
   4  -8  15      336.66      321.65     76.58 o 
   5  -8  15      786.24      606.20    246.91 o 
  -5  -7  15     1055.38      889.33    169.36 o 
  -4  -7  15      201.82      158.19     64.22 o 
  -3  -7  15     4024.56     3973.15    143.09 o 
  -2  -7  15       60.91      107.63     39.01 o 
  -1  -7  15     3910.56     3931.63    142.16 o 
   0  -7  15       23.28       31.43     28.53 o 
   1  -7  15      536.98      554.15     98.03 o 
   2  -7  15       46.35       59.98     41.98 o 
   3  -7  15      421.87      397.84     90.36 o 
   4  -7  15     1045.28      921.02    248.94 o 
   5  -7  15      457.36      426.28    192.47 o 
  -6  -6  15     1362.25     1042.03    210.19 o 
  -5  -6  15       93.70       90.42     48.72 o 
  -4  -6  15     5289.91     5145.67    165.62 o 
  -3  -6  15        6.45       21.77     32.71 o 
  -2  -6  15      108.49      136.24     78.70 o 
  -1  -6  15     1616.94     1573.73    132.77 o 
   0  -6  15     2956.64     3091.44    213.05 o 
   1  -6  15     1805.70     1852.25     68.06 o 
   2  -6  15     2116.53     2118.36    101.21 o 
   3  -6  15      101.13      116.97     44.84 o 
   4  -6  15     7753.14     7405.24    184.72 o 
   5  -6  15      197.03      100.57     56.84 o 
  -6  -5  15       53.49       65.94     33.57 o 
  -5  -5  15     1795.10     1847.80     80.50 o 
  -4  -5  15       30.21      107.44     42.18 o 
  -3  -5  15       60.58       75.33     28.14 o 
  -2  -5  15      894.76      915.81    127.47 o 
  -1  -5  15      802.70      868.79    149.05 o 
   0  -5  15       99.61      181.66     46.11 o 
   1  -5  15     5745.50     5919.44    123.66 o 
   2  -5  15      393.26      347.15     65.07 o 
   3  -5  15      958.97      951.89    106.06 o 
   4  -5  15      175.95      106.29     64.96 o 
   5  -5  15      181.04      197.45     76.95 o 
  -7  -4  15      340.81      241.91     74.16 o 
  -6  -4  15      179.42      119.56     32.86 o 
  -5  -4  15       11.94        4.26     32.05 o 
  -4  -4  15      405.39      366.81    100.92 o 
  -3  -4  15      773.26      851.50    119.27 o 
  -2  -4  15     1432.74     1557.84    175.68 o 
  -1  -4  15       97.86       99.51     38.94 o 
   0  -4  15     2786.18     2767.13    117.36 o 
   1  -4  15       67.11       65.98     29.80 o 
   2  -4  15       16.31       32.86     17.24 o 
   3  -4  15     2175.73     2145.97    163.87 o 
   4  -4  15       36.55       45.76     45.95 o 
   5  -4  15      100.47       71.78     40.23 o 
  -7  -3  15       22.86       15.17     23.72 o 
  -6  -3  15      168.88      195.02     41.25 o 
  -5  -3  15        0.50       33.03     24.08 o 
  -4  -3  15        4.56       47.15     26.48 o 
  -3  -3  15     8135.05     8281.30    161.77 o 
  -2  -3  15      550.81      628.11     98.40 o 
  -1  -3  15      236.05      299.71     55.20 o 
   0  -3  15      200.80      177.34     40.75 o 
   1  -3  15       19.35       21.76     24.17 o 
   2  -3  15     1334.65     1285.38     83.50 o 
   3  -3  15      650.01      703.08    203.17 o 
   4  -3  15      419.99      357.26     90.24 o 
   5  -3  15     4643.42     4670.97    296.73 o 
  -7  -2  15      117.46       98.60     58.59 o 
  -6  -2  15     2473.68     2504.24    157.69 o 
  -5  -2  15     2067.01     2112.61    226.20 o 
  -4  -2  15       48.83       40.04     23.00 o 
  -3  -2  15       99.25      108.80     28.99 o 
  -2  -2  15        7.48       38.58     17.41 o 
  -1  -2  15     4383.21     4696.99    108.50 o 
   0  -2  15        0.60       30.97     17.28 o 
   1  -2  15      396.77      412.81     80.86 o 
   2  -2  15    10641.29    10239.09    251.98 o 
   3  -2  15      729.39      733.35    213.51 o 
   4  -2  15      750.11      708.25    167.93 o 
   5  -2  15      359.94      266.47    103.71 o 
  -7  -1  15       10.28       39.69     21.15 o 
  -6  -1  15       29.36       47.54     19.18 o 
  -5  -1  15       25.15       57.33     25.69 o 
  -4  -1  15     2128.98     2066.65    155.90 o 
  -3  -1  15      151.32      206.56     47.87 o 
  -2  -1  15        2.11       22.31     17.21 o 
  -1  -1  15    20941.31    22295.88    217.51 o 
   0  -1  15       54.64       75.13     23.18 o 
   1  -1  15      406.86      448.85     72.40 o 
   2  -1  15      215.27      257.80     80.83 o 
   3  -1  15     1830.13     1725.78    301.16 o 
   4  -1  15      924.36      780.40    264.62 o 
   5  -1  15       10.93       72.52     55.91 o 
  -7   0  15      171.79      171.13     41.29 o 
  -6   0  15       87.70       66.17     27.96 o 
  -5   0  15      869.72      798.00    119.95 o 
  -4   0  15     6165.11     6419.42    133.70 o 
  -3   0  15       22.96       65.69     45.03 o 
  -2   0  15       98.33      156.58     29.22 o 
  -1   0  15     1042.63     1208.16    145.23 o 
   0   0  15       26.67       34.69     26.57 o 
   1   0  15      135.01      163.94     39.88 o 
   2   0  15       41.30       45.58     25.10 o 
   3   0  15       73.04      126.78     37.28 o 
   4   0  15     6784.63     7143.57    167.56 o 
   5   0  15       24.94      107.03     55.18 o 
  -8   1  15      806.36      609.68    138.62 o 
  -7   1  15     2161.25     2256.87     92.81 o 
  -6   1  15      281.47      278.72     69.44 o 
  -5   1  15     1471.27     1610.85    151.75 o 
  -4   1  15     1986.61     2115.75     95.65 o 
  -3   1  15       63.96      117.11     32.85 o 
  -2   1  15       11.03       27.26     19.67 o 
  -1   1  15       45.94       46.97     18.93 o 
   0   1  15     1279.32     1260.20    186.57 o 
   1   1  15    10478.39    10679.74    168.25 o 
   2   1  15       35.39       53.33     25.84 o 
   3   1  15       36.22       68.46     34.69 o 
   4   1  15     2300.99     2365.93    123.27 o 
  -8   2  15      921.55      703.16    133.84 o 
  -7   2  15     2129.87     2111.77     99.28 o 
  -6   2  15      974.49      842.78    142.35 o 
  -5   2  15      864.23      906.12    117.08 o 
  -4   2  15       41.82       34.81     19.32 o 
  -3   2  15     1112.97     1245.85    137.05 o 
  -2   2  15     4115.64     4182.53    115.18 o 
  -1   2  15     1588.35     1436.43     89.61 o 
   0   2  15     1439.50     1407.82    105.55 o 
   1   2  15     5047.18     5221.99    178.26 o 
   2   2  15       65.27       88.21     38.57 o 
   3   2  15      207.57      197.82     52.59 o 
   4   2  15      572.45      435.69    135.63 o 
  -8   3  15      157.64      133.42     69.94 o 
  -7   3  15       65.02       69.94     25.07 o 
  -6   3  15     3355.61     3441.86    105.77 o 
  -5   3  15     3960.93     4051.04    153.45 o 
  -4   3  15      233.13      302.09     74.18 o 
  -3   3  15     1272.13     1283.59     60.98 o 
  -2   3  15     7850.70     7598.47    182.80 o 
  -1   3  15      487.06      425.85     55.17 o 
   0   3  15      658.85      628.39     82.09 o 
   1   3  15      390.29      292.86    112.01 o 
   2   3  15     2623.47     2600.66    118.10 o 
   3   3  15     2530.73     2711.20    111.64 o 
   4   3  15     1260.78     1291.75     84.70 o 
  -8   4  15      571.50      423.51    229.93 o 
  -7   4  15      109.34      101.13     45.03 o 
  -6   4  15     1217.00     1159.62    310.20 o 
  -5   4  15     1341.20     1249.68    306.88 o 
  -4   4  15       92.57      108.14     45.95 o 
  -3   4  15     1285.62     1283.63    208.89 o 
  -2   4  15      183.87      169.22     62.00 o 
  -1   4  15     3428.27     3487.73    135.82 o 
   0   4  15     5054.05     5121.98    136.74 o 
   1   4  15     2691.13     2748.11    122.35 o 
   2   4  15      950.62      918.25     65.51 o 
  -7   5  15      307.37      333.83     94.85 o 
  -6   5  15        4.92       -7.75     30.26 o 
  -5   5  15     1302.48     1409.67    361.87 o 
  -4   5  15     2070.43     2165.34    128.07 o 
  -3   5  15     4658.59     4780.77    216.65 o 
  -2   5  15     1441.15     1453.59    238.24 o 
  -1   5  15      473.22      379.04    137.29 o 
   0   5  15     2029.08     1993.54    119.95 o 
  -7   6  15       98.16      111.64     57.21 o 
  -6   6  15     3204.15     3260.19    139.32 o 
  -5   6  15        0.14       53.52     34.14 o 
  -4   6  15      433.29      420.00    130.65 o 
  -3   6  15      723.50      713.78    205.02 o 
  -2   6  15       94.50      138.96     30.63 o 
  -1   6  15       15.82        8.12     21.22 o 
  -7   7  15      100.11       88.58     40.41 o 
  -6   7  15      137.99      171.06     52.59 o 
  -5   7  15      534.14      530.36    145.23 o 
  -4   7  15      284.24      217.75     80.46 o 
  -3   7  15     4130.12     4366.12    190.99 o 
  -2   7  15      278.59      240.63     66.43 o 
  -1   7  15     7342.05     8080.27    237.31 o 
  -6   8  15     2622.96     2568.19    141.35 o 
  -5   8  15       40.47       46.13     32.66 o 
  -4   8  15     4875.82     4945.93    257.43 o 
  -3   8  15        3.43       -1.29     39.68 o 
  -2   8  15      406.49      293.97    119.76 o 
  -1   8  15       11.54       -1.85     33.22 o 
  -6   9  15       29.92       20.30     30.08 o 
  -5   9  15      283.42      168.67     61.82 o 
  -4   9  15      118.27       78.98     51.85 o 
  -3   9  15       67.00       66.43     41.15 o 
  -2   9  15       43.34       56.28     26.02 o 
  -5  10  15       71.17       26.94     30.26 o 
  -4  10  15      649.44      306.14    218.49 o 
  -2  10  15     1917.14     1962.54    191.73 o 
  -1 -11  16     1638.65     1419.87    117.80 o 
   0 -11  16      565.75      468.79    115.92 o 
   1 -11  16      169.90      174.41     68.44 o 
   2 -11  16     2166.07     2061.86    234.36 o 
  -3 -10  16        3.37       18.83     25.15 o 
  -2 -10  16      124.59       82.90     34.85 o 
  -1 -10  16     1296.65     1322.47    205.68 o 
   0 -10  16      172.54      116.63     34.30 o 
   1 -10  16     2998.71     2897.46    132.96 o 
   2 -10  16      181.11      143.71     42.35 o 
   3 -10  16       85.51       85.50     35.34 o 
  -4  -9  16        6.89       34.50     40.66 o 
  -3  -9  16       18.36       51.74     32.08 o 
  -2  -9  16     3147.25     3354.12    126.00 o 
  -1  -9  16       87.74       84.85     40.08 o 
   0  -9  16      304.37      337.76     79.90 o 
   1  -9  16     1612.61     1578.91     97.89 o 
   2  -9  16      248.51      204.42     69.88 o 
   3  -9  16       61.32       72.23     25.80 o 
  -4  -8  16       32.72       59.76     36.44 o 
  -3  -8  16        1.89       51.25     35.36 o 
  -2  -8  16      593.57      572.41    114.56 o 
  -1  -8  16      282.76      217.39     53.54 o 
   0  -8  16       51.02       66.56     42.78 o 
   1  -8  16      847.25      851.96    163.79 o 
   2  -8  16       12.19       40.13     42.09 o 
   3  -8  16     6208.26     6190.23    181.56 o 
   4  -8  16      153.43       92.64     50.56 o 
  -5  -7  16     1162.05      891.73    209.50 o 
  -4  -7  16      193.10      154.27     48.59 o 
  -3  -7  16     2535.97     2560.51     91.47 o 
  -2  -7  16       69.45      138.72     48.66 o 
  -1  -7  16      171.09      176.29     39.80 o 
   0  -7  16     9122.03     9851.48    260.71 o 
   1  -7  16       18.93       42.96     24.82 o 
   2  -7  16      397.26      328.91     98.67 o 
   3  -7  16     1329.46     1231.34     74.17 o 
   4  -7  16      459.66      340.84    169.77 o 
  -5  -6  16     1274.00     1034.51    215.80 o 
  -4  -6  16      253.26      264.00     53.42 o 
  -3  -6  16      455.50      454.54    100.25 o 
  -2  -6  16      791.70      779.44    127.05 o 
  -1  -6  16       32.44       82.09     35.43 o 
   0  -6  16      285.33      332.96     58.68 o 
   1  -6  16       26.37       55.01     23.80 o 
   2  -6  16     1044.66      988.30     63.48 o 
   3  -6  16      908.20      908.29    202.99 o 
   4  -6  16       92.46       99.28     65.88 o 
   5  -6  16     1644.96     1827.64    136.19 o 
  -6  -5  16     1027.20      876.02    167.87 o 
  -5  -5  16      500.40      417.69     72.25 o 
  -4  -5  16      597.64      599.27    126.14 o 
  -3  -5  16       35.90       69.39     33.93 o 
  -2  -5  16       24.15      -20.84     34.04 o 
  -1  -5  16     4238.62     4233.49    103.59 o 
   0  -5  16     2545.14     2495.60     81.12 o 
   1  -5  16     2362.88     2364.45    110.63 o 
   2  -5  16     5588.19     5704.63    164.93 o 
   3  -5  16     2297.74     2438.09    126.78 o 
   4  -5  16        1.47      111.28     54.44 o 
   5  -5  16       38.42       65.51     45.21 o 
  -6  -4  16      127.98      124.78     40.42 o 
  -5  -4  16       75.64       66.24     31.26 o 
  -4  -4  16     4195.28     4193.67    140.87 o 
  -3  -4  16      612.12      610.90    106.01 o 
  -2  -4  16     2520.86     2620.21    251.34 o 
  -1  -4  16     3464.69     3640.65     99.36 o 
   0  -4  16     2384.49     2297.90     86.24 o 
   1  -4  16      979.86      913.06    137.30 o 
   2  -4  16       38.24       61.95     19.78 o 
   3  -4  16      746.09      698.10    193.58 o 
   4  -4  16     4331.01     4588.11    210.92 o 
   5  -4  16     1096.88      817.68    225.87 o 
  -7  -3  16     1585.59     1269.74    272.06 o 
  -6  -3  16       12.38       58.54     38.57 o 
  -5  -3  16     1582.05     1675.84    150.58 o 
  -4  -3  16     2893.65     2971.55    144.25 o 
  -3  -3  16     1152.24     1175.72    177.47 o 
  -2  -3  16     1135.09     1146.17    147.62 o 
  -1  -3  16       20.45       58.20     16.71 o 
   0  -3  16      106.24      115.06     31.37 o 
   1  -3  16     5814.06     5931.27    239.16 o 
   2  -3  16     1987.61     1891.96    101.22 o 
   3  -3  16     2358.19     2184.72    112.38 o 
   4  -3  16     1975.66     1894.44    218.86 o 
   5  -3  16     1543.38     1117.92    366.67 o 
  -7  -2  16      851.44      792.99    193.22 o 
  -6  -2  16        0.67       28.39     17.68 o 
  -5  -2  16      343.65      338.59     56.24 o 
  -4  -2  16       22.15       33.23     24.62 o 
  -3  -2  16      100.12      132.80     32.29 o 
  -2  -2  16     5521.46     5636.42    129.72 o 
  -1  -2  16      243.15      206.91     48.45 o 
   0  -2  16     2843.66     2825.78    105.51 o 
   1  -2  16     7387.24     7490.96    191.27 o 
   2  -2  16     1174.05     1204.10    260.20 o 
   4  -2  16       56.45       62.74     35.25 o 
   5  -2  16       81.22       81.93     45.95 o 
  -7  -1  16       21.40       18.41     44.20 o 
  -6  -1  16      330.73      352.06     66.39 o 
  -5  -1  16     2194.13     2200.05    186.55 o 
  -4  -1  16     1016.83     1032.52    151.59 o 
  -3  -1  16       91.31      143.51     29.90 o 
  -2  -1  16    14688.74    15103.77    203.81 o 
  -1  -1  16       24.87       26.63     19.47 o 
   0  -1  16       14.48       42.21     35.43 o 
   1  -1  16      443.05      297.84     95.77 o 
   2  -1  16     1191.59     1028.60    216.09 o 
   3  -1  16     1946.96     1989.11    105.74 o 
   4  -1  16       40.34       63.48     54.07 o 
   5  -1  16       39.29       86.55     62.37 o 
  -7   0  16      939.67      844.32    166.96 o 
  -6   0  16       85.81       80.27     38.95 o 
  -5   0  16     6962.15     7360.83    218.72 o 
  -4   0  16      752.17      725.74    132.26 o 
  -3   0  16       11.45       90.24     48.53 o 
  -2   0  16     1130.55     1271.03    145.23 o 
  -1   0  16      553.63      756.93     95.59 o 
   0   0  16      972.16      964.88     87.07 o 
   1   0  16      350.22      357.59     73.20 o 
   2   0  16       67.53       89.68     33.95 o 
   3   0  16     8251.23     8464.84    260.75 o 
   4   0  16       26.31      100.20     46.87 o 
  -7   1  16      814.21      791.87    129.63 o 
  -6   1  16       74.88       49.58     31.96 o 
  -5   1  16      223.16      190.52     44.84 o 
  -4   1  16     2003.04     1952.98    171.90 o 
  -3   1  16     1572.79     1656.41    166.23 o 
  -2   1  16     1164.66     1163.02    114.48 o 
  -1   1  16       42.06       50.27     24.77 o 
   0   1  16    13766.91    14282.00    305.41 o 
   1   1  16      839.64      695.15    200.77 o 
   2   1  16      630.91      577.23    183.61 o 
   3   1  16      748.70      556.93    187.49 o 
   4   1  16      748.29      581.29    212.59 o 
  -7   2  16      987.37      738.07    203.05 o 
  -6   2  16     3869.42     4128.39    176.88 o 
  -5   2  16      525.79      474.16    116.35 o 
  -4   2  16       70.65       42.31     25.83 o 
  -3   2  16     5840.34     5822.60    121.49 o 
  -2   2  16      548.53      471.98     85.57 o 
  -1   2  16        0.47       19.62     14.44 o 
   0   2  16      359.60      285.60     67.57 o 
   1   2  16     1313.81     1167.00    208.89 o 
   2   2  16     1071.29      975.27    247.65 o 
   3   2  16      643.14      529.25    183.98 o 
   4   2  16       68.61       55.91     33.59 o 
  -7   3  16      487.13      403.21    176.23 o 
  -6   3  16     1850.32     1681.50    146.49 o 
  -5   3  16      533.41      589.25     78.52 o 
  -4   3  16      637.83      581.02    132.13 o 
  -3   3  16     2291.50     2284.62    138.22 o 
  -2   3  16     1505.50     1376.39     56.51 o 
  -1   3  16     2320.27     2311.70     80.37 o 
   0   3  16      586.45      479.08     81.70 o 
   1   3  16      272.01      213.32     62.19 o 
   2   3  16     5270.43     5347.11    219.97 o 
   3   3  16        5.82       18.45     31.92 o 
  -7   4  16     2459.58     2224.58    140.06 o 
  -5   4  16       95.69       78.43     36.35 o 
  -4   4  16     1717.73     1700.13    285.85 o 
  -3   4  16        1.31       34.69     44.84 o 
  -2   4  16      807.29      832.07    128.07 o 
  -1   4  16     3072.87     3129.54    158.33 o 
   0   4  16       62.92       43.92     31.74 o 
  -7   5  16     2546.02     2351.72    136.56 o 
  -6   5  16        6.06       55.18     37.46 o 
  -5   5  16       37.53       55.36     42.63 o 
  -4   5  16      235.21      227.90     51.67 o 
  -3   5  16        7.35       32.11     34.69 o 
  -2   5  16     4346.31     4027.31    181.95 o 
  -1   5  16     1141.65      813.06    198.19 o 
  -7   6  16       78.77       68.83     48.90 o 
  -6   6  16        1.93       57.58     42.81 o 
  -5   6  16     2261.99     2518.54    276.62 o 
  -4   6  16      829.33      766.19    175.12 o 
  -3   6  16        1.83       33.59     46.32 o 
  -2   6  16     4294.81     4260.19    179.18 o 
  -1   6  16      101.16       55.55     38.20 o 
  -6   7  16      163.76      132.68     70.12 o 
  -5   7  16     1935.14     2069.94    127.51 o 
  -4   7  16      114.57       37.83     39.86 o 
  -3   7  16       24.93       46.50     33.77 o 
  -2   7  16      491.88      352.46    156.86 o 
  -1   7  16      110.82       58.13     32.48 o 
  -6   8  16      233.94      169.22     86.73 o 
  -5   8  16      903.18      621.70    305.78 o 
  -4   8  16     1059.56     1011.81    101.68 o 
  -3   8  16     2019.41     2061.27    113.67 o 
  -2   8  16      202.74      167.93     70.31 o 
  -5   9  16        1.07       20.67     38.57 o 
  -4   9  16      729.30      501.01    225.87 o 
  -3   9  16      166.38      117.00     55.18 o 
  -2   9  16      115.38       84.15     53.70 o 
  -2 -10  17       62.32       62.25     33.61 o 
  -1 -10  17     2610.33     2784.25    128.41 o 
   0 -10  17      211.18      183.15     55.27 o 
   1 -10  17      831.08      728.75    177.09 o 
   2 -10  17       82.65       59.24     33.49 o 
  -3  -9  17      176.28      186.38     76.40 o 
  -2  -9  17      120.78      153.63     57.94 o 
  -1  -9  17       19.17       55.67     30.64 o 
   0  -9  17      941.07      937.68    151.07 o 
   1  -9  17       22.76       43.12     32.58 o 
   2  -9  17     3348.35     3297.08    161.10 o 
   3  -9  17       40.15       68.39     33.50 o 
  -4  -8  17      104.38      105.15     45.33 o 
  -3  -8  17      522.46      526.68     99.26 o 
  -2  -8  17      697.16      635.13    144.84 o 
  -1  -8  17     3140.97     3245.47    121.88 o 
   0  -8  17      640.39      638.31    138.42 o 
   1  -8  17      607.28      506.33    110.37 o 
   2  -8  17      883.69      715.94    195.78 o 
   3  -8  17      393.80      343.42     88.76 o 
  -4  -7  17     1352.64     1219.45    215.92 o 
  -3  -7  17       11.46       41.31     33.92 o 
  -2  -7  17        4.70        6.36     29.15 o 
  -1  -7  17     1691.98     1781.36    120.96 o 
   0  -7  17        0.17       43.69     25.22 o 
   1  -7  17     1560.66     1506.37    136.48 o 
   2  -7  17     2975.54     2962.38     81.54 o 
   3  -7  17     1474.79     1213.51    250.97 o 
   4  -7  17     1487.24     1247.09    297.10 o 
  -5  -6  17      134.31       99.53     42.07 o 
  -4  -6  17     1256.60     1028.90    191.22 o 
  -3  -6  17       49.46       37.67     32.11 o 
  -2  -6  17     2957.52     2956.32    102.65 o 
  -1  -6  17     2067.94     2107.49    105.70 o 
   0  -6  17     3901.43     4034.37    138.30 o 
   1  -6  17     2820.72     3176.73    126.77 o 
   2  -6  17     2443.94     2415.02     91.20 o 
   3  -6  17        1.56      -18.08     51.12 o 
   4  -6  17     2574.46     2680.57    147.26 o 
  -6  -5  17       31.08       32.03     41.50 o 
  -5  -5  17      288.27      250.05    131.57 o 
  -4  -5  17      400.82      443.30    107.14 o 
  -3  -5  17     1727.78     1743.43     99.19 o 
  -2  -5  17     2613.63     2727.22    104.96 o 
  -1  -5  17      992.90      998.98     73.80 o 
   0  -5  17       24.19       39.84     20.30 o 
   1  -5  17     3462.56     3457.29    119.63 o 
   2  -5  17       12.42       18.86     22.88 o 
   3  -5  17      657.60      653.99    217.38 o 
   4  -5  17     2641.86     2890.38    143.75 o 
  -6  -4  17      490.28      380.36     84.76 o 
  -5  -4  17     4140.04     4240.48    138.22 o 
  -4  -4  17      190.77      127.76     51.85 o 
  -3  -4  17      161.56      163.01     29.92 o 
  -2  -4  17      945.19      966.41    172.23 o 
  -1  -4  17       22.41       12.75     19.72 o 
   0  -4  17      165.66      185.75     41.43 o 
   1  -4  17      922.32      930.49    112.59 o 
   2  -4  17      603.88      628.76    100.76 o 
   3  -4  17     5582.98     5799.96    163.13 o 
   4  -4  17      360.00      260.75    108.51 o 
  -6  -3  17       43.53      105.53     30.32 o 
  -5  -3  17       68.51      104.84     33.68 o 
  -4  -3  17      159.71      114.15     56.93 o 
  -3  -3  17      271.92      306.79     57.61 o 
  -2  -3  17       68.44       38.38     33.59 o 
  -1  -3  17      365.28      396.68     60.53 o 
   0  -3  17    11007.45    11712.97    234.73 o 
   1  -3  17       20.67       43.32     27.96 o 
   2  -3  17     1054.78     1142.28     81.56 o 
   3  -3  17      406.66      437.53    107.58 o 
   4  -3  17      658.56      645.51    201.33 o 
  -6  -2  17      111.67       83.40     38.49 o 
  -5  -2  17      294.33      298.53     68.05 o 
  -4  -2  17      220.04      255.92     63.40 o 
  -3  -2  17    15461.86    16442.88    456.26 o 
  -2  -2  17       24.25       62.12     30.91 o 
  -1  -2  17      828.50      964.25    110.10 o 
   0  -2  17       16.38       40.10     29.11 o 
   1  -2  17     1398.52     1423.36     63.55 o 
   2  -2  17      253.25      275.33    116.07 o 
   3  -2  17      183.69      230.12     59.79 o 
  -7  -1  17      222.14      134.05     79.35 o 
  -6  -1  17     4479.20     4700.01    325.24 o 
  -5  -1  17      449.25      417.84     70.40 o 
  -4  -1  17      486.13      495.77     68.92 o 
  -3  -1  17        8.03       65.16     31.29 o 
  -2  -1  17       78.98       92.23     21.68 o 
  -1  -1  17      130.36      144.30     54.16 o 
   0  -1  17      190.31      134.37     40.88 o 
   1  -1  17      221.73      234.15     61.39 o 
   2  -1  17    11518.28    12135.81    204.47 o 
   3  -1  17      415.87      306.51    123.64 o 
   4  -1  17      365.59      268.13    114.23 o 
  -7   0  17      309.99      296.00     75.97 o 
  -6   0  17       89.17      123.64     70.86 o 
  -5   0  17        1.95       34.82     18.82 o 
  -4   0  17       67.76       79.72     49.09 o 
  -3   0  17        0.58       22.12     20.67 o 
  -2   0  17      205.06      199.52     47.33 o 
  -1   0  17     9929.50    10093.57    193.39 o 
   0   0  17      765.39      550.34    104.83 o 
   1   0  17        4.59       64.40     27.86 o 
   2   0  17      171.74      133.97     54.62 o 
   3   0  17      359.39      341.58     79.35 o 
   4   0  17      318.45      207.97    116.44 o 
  -7   1  17      334.56      291.93     55.05 o 
  -6   1  17       50.00       56.27     31.60 o 
  -5   1  17      165.95      161.44     51.84 o 
  -4   1  17     2855.64     2994.05    127.38 o 
  -3   1  17        0.32       22.96     18.09 o 
  -2   1  17      697.59      643.19     78.42 o 
  -1   1  17      292.75      296.68     55.45 o 
   0   1  17       34.65       22.96     15.07 o 
   1   1  17       28.81       36.35     26.57 o 
   2   1  17     1248.42     1247.65     73.63 o 
   3   1  17        0.80        2.77     22.33 o 
   4   1  17     3171.50     3263.89    179.37 o 
  -7   2  17      898.29      703.51    149.75 o 
  -6   2  17      129.43       98.51     42.07 o 
  -5   2  17     1166.50     1198.98    111.83 o 
  -4   2  17     1747.03     1797.41     90.25 o 
  -3   2  17      924.46      925.69    127.80 o 
  -2   2  17      232.70      238.08     52.97 o 
  -1   2  17     1607.88     1463.69     70.22 o 
   0   2  17     1085.39     1101.10     75.57 o 
   1   2  17     2646.84     2888.17    134.90 o 
   2   2  17       41.14       35.43     28.23 o 
   3   2  17     1300.56     1198.19    100.02 o 
  -7   3  17      173.75      271.45     78.43 o 
  -6   3  17       53.67       97.80     70.68 o 
  -5   3  17      685.76      605.65    201.70 o 
  -4   3  17     1271.20     1118.47    198.75 o 
  -3   3  17     1316.54     1108.88    230.12 o 
  -2   3  17     2108.55     2029.16    183.06 o 
  -1   3  17      291.17      264.44     83.59 o 
  -7   4  17        6.37       38.57     45.95 o 
  -6   4  17      351.91      308.73     64.40 o 
  -5   4  17      326.50      299.69    100.39 o 
  -4   4  17       23.45       40.41     51.85 o 
  -3   4  17     3980.53     3923.05    357.08 o 
  -2   4  17      569.59      473.33    182.51 o 
  -1   4  17     2401.74     2429.60    114.60 o 
  -7   5  17      321.93      347.85    126.22 o 
  -6   5  17     2400.06     2022.88    355.05 o 
  -5   5  17       19.93       88.58     48.35 o 
  -4   5  17      967.14      889.28    155.19 o 
  -3   5  17       88.95       72.34     43.37 o 
  -2   5  17      241.81      224.21     57.76 o 
  -1   5  17      108.28       53.33     31.74 o 
  -6   6  17      259.20      291.01     80.09 o 
  -5   6  17      218.27      257.80     85.62 o 
  -4   6  17       26.88       83.96     46.50 o 
  -3   6  17     1584.94     1691.27     93.01 o 
  -2   6  17      942.45      929.51    196.72 o 
  -6   7  17     1490.06     1280.31    199.11 o 
  -5   7  17     1525.21     1272.93    300.06 o 
  -4   7  17     2270.81     1982.47    201.88 o 
  -3   7  17      985.17      588.67    282.89 o 
  -2   7  17       80.10       93.74     41.52 o 
  -5   8  17       80.25       67.72     37.65 o 
  -4   8  17      338.41      216.83    162.95 o 
  -3   8  17      104.06       63.66     59.42 o 
  -2   8  17     2124.40     2259.09    135.08 o 
  -3   9  17      687.01      353.20    232.52 o 
   0 -10  18     1034.80      824.47    194.08 o 
  -2  -9  18      178.16      168.44     67.04 o 
  -1  -9  18       65.95       83.84     47.66 o 
   0  -9  18      366.01      360.40     86.64 o 
   1  -9  18     5449.24     5205.58    155.75 o 
   2  -9  18       19.32       26.56     18.65 o 
  -3  -8  18      201.42      184.38     54.32 o 
  -2  -8  18     5778.00     5902.81    140.64 o 
  -1  -8  18       30.71       54.82     31.46 o 
   0  -8  18      897.25      933.23    149.15 o 
   1  -8  18     2276.71     2302.72    258.53 o 
   2  -8  18     1394.75     1377.05    185.18 o 
   3  -8  18      367.88      333.83     99.28 o 
  -4  -7  18      698.08      469.72    128.69 o 
  -3  -7  18       20.39       46.91     31.22 o 
  -2  -7  18     1393.38     1311.74    263.99 o 
  -1  -7  18      422.77      412.33    103.19 o 
   0  -7  18      433.97      402.88    125.68 o 
   1  -7  18       46.92       71.69     44.38 o 
   2  -7  18       58.84       54.42     38.90 o 
   3  -7  18     2265.35     2171.06    152.98 o 
  -5  -6  18       15.41       61.73     26.78 o 
  -4  -6  18     1064.43      814.14    201.00 o 
  -3  -6  18     1983.55     1891.44    115.41 o 
  -2  -6  18      534.21      427.77     85.31 o 
  -1  -6  18      924.20      884.83    211.27 o 
   0  -6  18     4356.66     4779.44    140.73 o 
   1  -6  18      838.71      730.28    178.07 o 
   2  -6  18       86.61      115.15     42.72 o 
   3  -6  18      590.65      609.89    181.03 o 
  -5  -5  18      251.20      232.23     77.24 o 
  -4  -5  18     1109.43     1162.66    180.69 o 
  -3  -5  18     1181.21     1110.15    222.86 o 
  -2  -5  18      609.13      539.60    106.63 o 
  -1  -5  18      828.44      755.83    128.65 o 
   0  -5  18     1086.29     1046.96    116.18 o 
   1  -5  18      541.04      526.98    116.90 o 
   2  -5  18     2999.08     2922.49    121.79 o 
   3  -5  18     1218.38     1198.93    285.85 o 
   4  -5  18      900.14     1060.90    350.25 o 
  -5  -4  18      203.45      117.78     38.48 o 
  -4  -4  18     1143.11     1119.33    158.56 o 
  -3  -4  18      141.68      136.75     51.12 o 
  -2  -4  18       97.48      148.92     68.65 o 
  -1  -4  18     5022.05     5083.62    170.27 o 
   0  -4  18     2937.56     2955.22    189.15 o 
   1  -4  18     1564.13     1589.25    114.13 o 
   2  -4  18      379.78      337.15     90.98 o 
   3  -4  18     1061.30      930.80    273.11 o 
   4  -4  18      579.45      460.79    116.44 o 
  -6  -3  18       78.93       81.19     39.09 o 
  -5  -3  18      154.94      158.53     46.82 o 
  -4  -3  18     3486.81     3655.71    164.79 o 
  -3  -3  18      255.86      216.48     42.63 o 
  -2  -3  18     1408.71     1322.93     62.05 o 
  -1  -3  18     1196.25     1276.88     96.05 o 
   0  -3  18      901.77      803.76    146.32 o 
   1  -3  18     1957.23     1929.28     84.27 o 
   2  -3  18      279.76      273.30    105.92 o 
   3  -3  18      963.34      903.30    282.89 o 
   4  -3  18     1526.25     1483.48    116.44 o 
  -6  -2  18       46.22       63.32     40.74 o 
  -5  -2  18        3.07       36.94     27.18 o 
  -4  -2  18     1429.68     1536.81    152.17 o 
  -3  -2  18      170.92      180.66     41.58 o 
  -2  -2  18     1956.27     1839.40     96.64 o 
  -1  -2  18      234.78      326.37     77.35 o 
   0  -2  18       79.78       78.90     22.42 o 
   1  -2  18     2198.16     2102.33     67.48 o 
   2  -2  18     1439.02     1594.20    354.31 o 
   3  -2  18       40.49       67.17     45.76 o 
   4  -2  18      509.99      329.40    167.74 o 
  -6  -1  18      953.25      641.25    208.12 o 
  -5  -1  18      589.11      451.31     80.16 o 
  -4  -1  18     3328.68     3160.73    154.09 o 
  -3  -1  18      106.68      162.66     28.34 o 
  -2  -1  18      580.00      557.79    139.28 o 
  -1  -1  18     1421.84     1301.70    149.29 o 
   0  -1  18      741.24      599.94     82.86 o 
   1  -1  18     1547.92     1603.25    281.97 o 
   2  -1  18      608.42      547.33    157.59 o 
   3  -1  18      135.84       87.84     48.72 o 
   4  -1  18     1937.44     2035.98    146.34 o 
  -6   0  18      451.60      362.85    115.83 o 
  -5   0  18      566.42      488.93    100.81 o 
  -4   0  18        9.06       24.91     16.33 o 
  -3   0  18      470.22      506.13     99.45 o 
  -2   0  18     3550.02     3402.49    127.47 o 
  -1   0  18     2424.80     2412.54     89.43 o 
   0   0  18       47.48       67.52     27.77 o 
   1   0  18     4034.34     4220.70    153.53 o 
   2   0  18        0.55      -19.19     37.65 o 
   3   0  18        4.62        3.51     33.22 o 
  -6   1  18      905.21      702.54     98.42 o 
  -5   1  18     1280.43     1004.53    153.27 o 
  -4   1  18     2498.40     2500.34    151.97 o 
  -3   1  18      348.59      373.83     89.30 o 
  -2   1  18     4474.88     4618.98    133.06 o 
  -1   1  18      280.81      189.18     75.41 o 
   0   1  18       15.21       12.44     13.02 o 
   1   1  18       34.93       59.24     39.86 o 
   2   1  18     1929.74     1889.09    103.52 o 
   3   1  18     1785.72     1744.23     99.28 o 
  -6   2  18       45.32      100.20     79.72 o 
  -5   2  18      216.87      193.47     46.93 o 
  -4   2  18      369.81      318.90     66.84 o 
  -3   2  18       55.21      182.14     51.49 o 
  -2   2  18       29.09       33.69     26.42 o 
  -1   2  18     1481.94     1519.16     50.47 o 
   0   2  18     1537.74     1534.78     83.04 o 
   1   2  18     2167.67     2162.76     82.12 o 
   2   2  18      442.97      326.26     90.98 o 
  -6   3  18       78.94       94.30     50.93 o 
  -5   3  18      942.89      802.73    219.60 o 
  -4   3  18     1095.74      808.64    274.04 o 
  -3   3  18      264.81      207.42     60.71 o 
  -2   3  18     2248.39     2219.97    156.86 o 
  -1   3  18     3666.67     3656.95    136.93 o 
  -6   4  18       48.19       78.80     67.54 o 
  -5   4  18      881.11      781.69    207.79 o 
  -4   4  18     4086.82     4418.16    144.31 o 
  -3   4  18      195.53      183.98     72.15 o 
  -2   4  18      822.02      655.47    155.19 o 
  -1   4  18     1690.91     1576.67     70.86 o 
  -6   5  18       15.45       29.53     34.88 o 
  -5   5  18      402.96      426.65    120.50 o 
  -4   5  18     2056.43     1990.96    381.99 o 
  -3   5  18     1680.34     1420.19    256.32 o 
  -2   5  18      144.93       95.77     45.76 o 
  -6   6  18      392.80      331.98    158.70 o 
  -5   6  18      432.03      252.45    107.03 o 
  -4   6  18      327.54      207.23    122.35 o 
  -3   6  18      689.21      484.41    207.42 o 
  -2   6  18     5472.00     5449.90    200.22 o 
  -5   7  18     2297.80     2487.17    160.36 o 
  -4   7  18       26.52       42.07     38.01 o 
  -3   7  18      329.34      287.69    141.91 o 
  -2   7  18      352.65      261.30     92.64 o 
  -4   8  18      353.36      192.10    114.41 o 
  -3   8  18      508.07      374.05    142.83 o 
   0  -9  19      243.71      162.06     49.17 o 
  -2  -8  19       17.52       58.91     32.08 o 
  -1  -8  19       81.82       66.51     32.79 o 
   0  -8  19     3001.56     2904.12    135.53 o 
   1  -8  19       78.83       75.07     36.07 o 
   2  -8  19      753.50      587.19    216.65 o 
  -3  -7  19     2297.37     2266.10    187.86 o 
  -2  -7  19      680.15      533.53    134.43 o 
  -1  -7  19      676.21      600.89    179.97 o 
   0  -7  19      410.71      306.79     81.55 o 
   1  -7  19      581.14      370.30    135.91 o 
   2  -7  19        2.49       36.72     33.03 o 
  -4  -6  19       37.37       41.91     30.92 o 
  -3  -6  19       93.10       80.95     47.92 o 
  -2  -6  19      995.82      810.17    189.11 o 
  -1  -6  19       76.10       81.09     37.71 o 
   0  -6  19     1301.90     1039.56    218.89 o 
   1  -6  19      189.16      160.40     40.80 o 
   2  -6  19     6749.76     6704.00    188.78 o 
   3  -6  19       42.05       44.29     42.26 o 
  -4  -5  19       11.49       53.00     29.38 o 
  -3  -5  19     1097.97      963.95    211.88 o 
  -2  -5  19        6.09       33.32     41.34 o 
  -1  -5  19     4607.85     4884.21    222.73 o 
   0  -5  19      184.44      159.83     57.43 o 
   1  -5  19      872.88      843.81    101.86 o 
   2  -5  19       99.07       56.84     42.81 o 
   3  -5  19       77.82       78.98     48.16 o 
  -5  -4  19      158.35      181.67     52.88 o 
  -4  -4  19      970.43      898.28    151.28 o 
  -3  -4  19       71.28      109.22     39.08 o 
  -2  -4  19     1573.94     1552.48    213.34 o 
  -1  -4  19      272.47      249.11     57.00 o 
   0  -4  19      371.72      375.34    113.22 o 
   1  -4  19      309.60      301.40     65.89 o 
   2  -4  19      515.40      440.67    167.56 o 
   3  -4  19      200.04      215.91     67.17 o 
  -5  -3  19     3204.48     3223.29    122.16 o 
  -4  -3  19      817.53      710.31    134.06 o 
  -3  -3  19      235.46      244.37     56.09 o 
  -2  -3  19     1434.01     1412.48     88.58 o 
  -1  -3  19      150.79      209.50     46.37 o 
   0  -3  19      772.78      782.24    176.45 o 
   1  -3  19     2991.03     2763.61    376.64 o 
   2  -3  19      826.66      749.40    216.65 o 
   3  -3  19     1903.82     1854.95    357.45 o 
  -6  -2  19       52.68       46.85     25.71 o 
  -5  -2  19     1741.36     1474.39    204.57 o 
  -4  -2  19      583.65      551.67    111.42 o 
  -3  -2  19      862.93      888.43    147.11 o 
  -2  -2  19      525.11      555.65    103.91 o 
  -1  -2  19     1256.79     1303.24     79.05 o 
   0  -2  19     4291.53     4411.69    114.96 o 
   2  -2  19       63.50       88.95     50.38 o 
   3  -2  19     1443.62     1667.65    122.35 o 
  -6  -1  19      591.33      360.08    114.70 o 
  -5  -1  19      205.38      161.46     40.13 o 
  -4  -1  19      376.31      317.82     78.13 o 
  -3  -1  19     2514.58     2528.71     88.59 o 
  -2  -1  19     4789.21     4858.06    129.51 o 
  -1  -1  19      398.86      376.77     88.61 o 
   0  -1  19     2401.52     2332.18     76.45 o 
   1  -1  19       15.36       32.11     40.78 o 
   2  -1  19     1811.53     1871.75    112.75 o 
   3  -1  19     1392.27     1498.06    332.72 o 
  -6   0  19      589.95      386.22    134.69 o 
  -5   0  19     1159.72     1021.81    175.55 o 
  -4   0  19      614.01      546.93     92.89 o 
  -3   0  19     1498.77     1575.89    113.40 o 
  -2   0  19      259.34      272.37    114.78 o 
  -1   0  19     1029.04     1060.90    161.10 o 
   0   0  19     2429.13     2546.59    115.70 o 
   1   0  19      903.34      775.60    183.43 o 
   2   0  19     3540.49     3453.77    184.90 o 
   3   0  19     1048.79     1029.34    236.02 o 
  -6   1  19       23.67       16.20     29.62 o 
  -5   1  19      753.18      639.12    182.23 o 
  -4   1  19       71.74       74.23     23.09 o 
  -3   1  19     1649.49     1448.94    181.58 o 
  -2   1  19       12.40       61.00     17.06 o 
  -1   1  19     1846.17     1782.07    171.71 o 
   0   1  19     1150.69     1247.09     75.11 o 
   1   1  19     1712.82     1727.99    107.58 o 
   2   1  19      394.97      289.72    114.41 o 
  -6   2  19     1316.20     1138.40    289.54 o 
  -5   2  19       97.39       99.46     49.27 o 
  -4   2  19      408.77      393.98    123.82 o 
  -3   2  19      198.18       89.87     41.71 o 
  -2   2  19     5185.66     5289.72    181.40 o 
  -1   2  19       41.25       44.84     26.39 o 
  -6   3  19      211.44      138.96     28.60 o 
  -5   3  19     4021.63     3707.88    318.51 o 
  -4   3  19        4.67       36.72     39.49 o 
  -3   3  19     2774.39     2874.15    117.00 o 
  -2   3  19      100.94       73.81     21.96 o 
  -6   4  19     1369.36      737.41    341.02 o 
  -5   4  19       17.04      -25.84     50.75 o 
  -4   4  19     1323.47     1023.99    266.10 o 
  -3   4  19      406.83      307.25     94.85 o 
  -2   4  19      645.54      488.84    174.94 o 
  -5   5  19      309.84      233.25    120.69 o 
  -4   5  19      888.53      713.42    286.77 o 
  -3   5  19     2842.19     3021.41    142.83 o 
  -2   5  19       40.83       65.33     45.03 o 
  -5   6  19      264.20      134.90     69.20 o 
  -4   6  19      118.56       69.57     67.72 o 
  -3   6  19      105.97      124.75     45.40 o 
  -3   7  19     1619.67     1441.96    106.48 o 
  -2  -7  20      651.28      571.39    158.34 o 
  -1  -7  20      180.85      176.15     56.65 o 
   0  -7  20       49.53       78.93     29.76 o 
   1  -7  20     4449.98     4562.07    172.17 o 
  -3  -6  20     1216.31      925.37    260.23 o 
  -2  -6  20     4820.84     5230.76    361.32 o 
  -1  -6  20      725.95      490.83    134.62 o 
   0  -6  20      126.53       97.92     42.15 o 
   1  -6  20     1531.54     1381.57     98.28 o 
   2  -6  20        5.74       59.05     33.59 o 
  -4  -5  20      173.53      177.54     54.04 o 
  -3  -5  20     1068.69      793.08    194.71 o 
  -2  -5  20     2446.23     2689.00    383.00 o 
  -1  -5  20       64.69       39.40     23.53 o 
   0  -5  20       78.38       -6.09     52.96 o 
   1  -5  20       19.39       85.99     32.85 o 
   2  -5  20     1722.04     1614.13    191.36 o 
  -4  -4  20      106.44       99.96     24.11 o 
  -3  -4  20       94.07       91.88     34.84 o 
  -2  -4  20       85.58       69.75     23.23 o 
  -1  -4  20     3789.10     3711.68    219.14 o 
   0  -4  20     1798.93     1911.62    101.67 o 
   1  -4  20     1713.76     1556.19    109.61 o 
   2  -4  20     1096.87     1050.56    335.30 o 
  -5  -3  20      424.08      404.77    101.60 o 
  -4  -3  20     3413.59     3219.03    261.49 o 
  -3  -3  20     1021.99      886.07    204.24 o 
  -2  -3  20      878.33      810.93    145.41 o 
  -1  -3  20     1703.85     1666.86     79.21 o 
   0  -3  20     3727.54     3805.58    115.03 o 
   1  -3  20       24.96       33.40     31.56 o 
   2  -3  20       28.28       29.71     46.69 o 
  -5  -2  20      263.48      184.07     64.31 o 
  -4  -2  20      960.42      765.48    180.88 o 
  -3  -2  20     3098.06     2868.04    102.98 o 
  -2  -2  20      348.92      266.66     63.29 o 
  -1  -2  20        0.37       44.52     24.40 o 
   0  -2  20      208.58      224.40     74.55 o 
   1  -2  20     1256.71     1061.82    259.46 o 
   2  -2  20     2186.49     2009.23    132.87 o 
  -5  -1  20      114.05      107.58     73.81 o 
  -4  -1  20      574.92      414.55    124.69 o 
  -3  -1  20      622.82      550.02    114.44 o 
  -2  -1  20      290.63      287.37     88.46 o 
  -1  -1  20     3293.16     3580.70    125.58 o 
   0  -1  20       31.88      105.74     96.51 o 
   1  -1  20      365.72      271.27    152.43 o 
   2  -1  20      245.76      201.70     81.56 o 
  -5   0  20      249.12      190.00     88.27 o 
  -4   0  20     3320.21     3149.77    106.33 o 
  -3   0  20      383.96      241.94     74.92 o 
  -2   0  20      210.12      172.19     55.14 o 
  -1   0  20        4.44        4.85     21.70 o 
   0   0  20     1200.28     1031.00    166.27 o 
   1   0  20      748.46      551.21    181.21 o 
   2   0  20      874.59      717.11    195.42 o 
  -4   1  20        1.00       73.45     48.35 o 
  -3   1  20     1519.69     1458.02    281.23 o 
  -2   1  20     1233.33     1159.81    216.09 o 
  -1   1  20     2105.83     2012.73    104.08 o 
  -5   2  20      413.95      252.63    112.57 o 
  -4   2  20     1559.68     1298.21    325.15 o 
  -3   2  20      294.96      171.06     42.81 o 
  -2   2  20     2433.40     2747.55    131.57 o 
  -5   3  20      213.47      217.01     64.22 o 
  -4   3  20       79.71       46.69     41.52 o 
  -3   3  20     2308.35     2097.06    192.66 o 
  -2   3  20        4.32       -2.95     38.57 o 
  -5   4  20      266.83      138.40     81.75 o 
  -4   4  20       41.25       25.84     25.47 o 
  -3   4  20        9.61       42.44     41.71 o 
  -2   4  20       18.73      -11.26     33.59 o 
  -4   5  20     1057.83      858.09    279.76 o 
  -3   5  20      137.99       72.71     29.34 o 
  -1  -6  21      135.59      107.76     48.68 o 
   0  -6  21      301.52      260.01    100.20 o 
  -3  -5  21        4.69       87.37     40.12 o 
  -2  -5  21      759.56      637.18    171.91 o 
  -1  -5  21      536.50      452.59    109.65 o 
   0  -5  21      872.39      596.89    150.75 o 
   1  -5  21        9.44       46.87     50.56 o 
  -3  -4  21      173.31      136.24     51.39 o 
  -2  -4  21       34.33       56.90     25.01 o 
  -1  -4  21     2286.10     2384.71     90.98 o 
   0  -4  21        1.08       29.69     27.40 o 
   1  -4  21     1009.95      678.91    267.02 o 
  -4  -3  21      215.90      123.17     40.50 o 
  -3  -3  21       18.75       37.63     26.64 o 
  -2  -3  21     2562.91     2621.50    103.57 o 
  -1  -3  21      137.81       82.80     34.06 o 
   0  -3  21        0.23       85.81     36.27 o 
   1  -3  21     1163.75      818.23    334.56 o 
  -4  -2  21     1460.98     1461.21    215.54 o 
  -3  -2  21        0.37        6.82     29.62 o 
  -2  -2  21     1705.82     1697.90    149.47 o 
  -1  -2  21      417.74      278.46    117.55 o 
   0  -2  21       70.24       81.93     42.63 o 
   1  -2  21      420.04      245.25    150.21 o 
  -4  -1  21      341.78      219.20     62.02 o 
  -3  -1  21        8.51       27.03     22.69 o 
  -2  -1  21       68.62       30.64     21.95 o 
  -1  -1  21      103.31       51.41     24.82 o 
   0  -1  21     7030.86     6998.89    160.73 o 
   1  -1  21      254.31      177.52     69.02 o 
  -4   0  21       68.30      139.51     68.09 o 
  -3   0  21     3884.10     3913.82    168.85 o 
  -2   0  21      263.27      191.36     92.45 o 
  -4   1  21      467.43      430.34    178.45 o 
  -3   1  21       64.47       -3.14     46.50 o 
  -2   1  21       32.82       36.54     24.54 o 
  -4   2  21     1452.19     1241.37    304.30 o 
  -3   2  21      603.47      284.37    141.72 o 
  -2   2  21     1095.32      835.21    196.16 o 
  -4   3  21     1411.29      897.40    352.09 o 
  -3   3  21      286.53      169.22    101.86 o 
  -3   4  21       47.56       72.52     52.41 o 
  -2  -3  22      678.17      562.47    178.03 o 
  -1  -3  22      204.63      113.89     61.47 o 
  -3  -2  22      158.00      123.76     77.60 o 
  -2  -2  22      292.56      196.35    100.39 o 
  -1  -2  22     3645.97     3594.57    195.42 o 
  -3  -1  22       98.03       65.66     32.83 o 
  -2  -1  22       22.31       36.93     22.86 o 
  -1  -1  22      824.71      709.17    157.78 o 
  -3   0  22       92.38       87.47     54.25 o 
  -2   0  22      564.70      468.72    185.64 o 
  -3   1  22     1957.74     1510.61    299.69 o 
  -2   1  22     2197.87     1938.73    128.07 o 
                                                 
